# Supplementary material for: (1E,2E)-2-Methyl-3-phenyl­acryl­aldehyde thio­semicarbazone
Source: Acta Crystallogr Sect E Struct Rep Online. 2012 May 23;68(Pt 6):o1840. doi: 10.1107/S1600536812022386 (PMC3379410; doi:10.1107/S1600536812022386)
Supplement: Supplementary file 1 [file e-68-o1840-sup1.cif]

##############################################################################
#                                                                            #
# This CIF contains the data in a paper accepted for publication in          #
# Acta Crystallographica Section E. It conforms to the requirements of       #
# Notes for Authors for Acta Crystallographica Section E, and has been       #
# peer reviewed under the auspices of the IUCr Commission on Journals.       #
#                                                                            #
# Full details of the Crystallographic Information File format               #
# are given in the paper "The Crystallographic Information File (CIF):       #
# a New Standard Archive File for Crystallography" by S. R. Hall, F. H.      #
# Allen and I. D. Brown [Acta Cryst. (1991), A47, 655-685].                  #
#                                                                            #
# The current version of the core CIF dictionary is obtainable from          #
# ftp://ftp.iucr.org/pub/cif_core.dic.                                       #
#                                                                            #
# Software is freely available for graphical display of the structure(s)     #
# in this CIF. For information consult the CIF software page                 #
# http://www.iucr.org/resources/cif/software.                                #
#                                                                            #
# This file may be used for bona fide research purposes within the           #
# scientific community so long as proper attribution is given to the journal # 
# article from which it was obtained.                                        #
#                                                                            #
##############################################################################
data_global
_audit_creation_method     'from SHELXL97 CIF and IUCr SHELXL97-template'
_journal_date_recd_electronic     2012-05-09
_journal_date_accepted     2012-05-16
_journal_name_full     'Acta Crystallographica, Section E'
_journal_year     2012
_journal_volume     68
_journal_issue      6
_journal_page_first     o1840
_journal_page_last     o1840
_journal_paper_category     QO
_journal_paper_doi     10.1107/S1600536812022386
_journal_coeditor_code     FF2068
_publ_contact_author_name     'Santiago Gar\'ia-Granda'
_publ_contact_author_address
;
Departamento de Qu\'imica F\'isica y Anal\'itica
Facultad de Qu\'imica
Universidad de Oviedo
C/ Juli\'an Claver\'ia, 8
33006 Oviedo
Spain
;
_publ_contact_author_email     'sgg@uniovi.es'
_publ_contact_author_fax     '+34 985 103125'
_publ_contact_author_phone     '+34 985 103477'
_publ_section_title
;
(1<i>E</i>,2<i>E</i>)-2-Methyl-3-phenylacrylaldehyde thiosemicarbazone
;
loop_
    _publ_author_name
    _publ_author_address
    'Rafael Mendoza-Mero\~no'
;
Departamento de Qu\'imica F\'isica y Anal\'itica
Facultad de Qu\'imica
Universidad de Oviedo -- CINN
C/ Juli\'an Claver\'ia, 8
33006 Oviedo
Spain
;
    'Santiago Garc\'ia-Granda'
;
Departamento de Qu\'imica F\'isica y Anal\'itica
Facultad de Qu\'imica
Universidad de Oviedo -- CINN
C/ Juli\'an Claver\'ia, 8
33006 Oviedo
Spain
;
data_I
_chemical_name_systematic
;
(1<i>E</i>,2<i>E</i>)-2-Methyl-3-phenylacrylaldehyde thiosemicarbazone
;
_chemical_name_common     ?
_chemical_formula_moiety     'C11 H13 N3 S'
_chemical_formula_sum     'C11 H13 N3 S'
_chemical_formula_iupac     'C11 H13 N3 S'
_chemical_formula_weight     219.30
_chemical_melting_point     ?
_symmetry_cell_setting     orthorhombic
_symmetry_space_group_name_H-M     'P b c a'
_symmetry_space_group_name_Hall     '-P 2ac 2ab'
loop_
    _symmetry_equiv_pos_as_xyz
    'x, y, z'
    '-x+1/2, -y, z+1/2'
    'x+1/2, -y+1/2, -z'
    '-x, y+1/2, -z+1/2'
    '-x, -y, -z'
    'x-1/2, y, -z-1/2'
    '-x-1/2, y-1/2, z'
    'x, -y-1/2, z-1/2'
_cell_length_a     10.9165(5)
_cell_length_b     7.8150(3)
_cell_length_c     28.0390(14)
_cell_angle_alpha     90.00
_cell_angle_beta     90.00
_cell_angle_gamma     90.00
_cell_volume     2392.08(19)
_cell_formula_units_Z     8
_cell_measurement_reflns_used     1905
_cell_measurement_theta_min     4.0462
_cell_measurement_theta_max     70.3692
_cell_measurement_temperature     293(2)
_exptl_crystal_description     'plates'
_exptl_crystal_colour     'white'
_exptl_crystal_size_max     0.5102
_exptl_crystal_size_mid     0.0600
_exptl_crystal_size_min     0.0374
_exptl_crystal_density_diffrn     1.218
_exptl_crystal_density_meas     ?
_exptl_crystal_density_method     'not measured'
_exptl_crystal_F_000     928
_exptl_absorpt_coefficient_mu     2.169
_exptl_absorpt_correction_type     multi-scan
_exptl_absorpt_process_details
;
(CrysAlis RED; Oxford Diffraction, 2010)
;
_exptl_absorpt_correction_T_min     0.76330
_exptl_absorpt_correction_T_max     1.00000
_exptl_special_details
;
Absorption correction: CrysAlis RED (Oxford Diffraction, 2010),
Empirical absorption correction using spherical harmonics,
implemented in SCALE3 ABSPACK scaling algorithm.
;
_diffrn_ambient_temperature     293(2)
_diffrn_radiation_type     CuK\a
_diffrn_radiation_wavelength     1.54180
_diffrn_radiation_source     'Enhance (Cu) X-ray Source'
_diffrn_radiation_monochromator     graphite
_diffrn_measurement_device_type     'Oxford Diffraction Xcalibur Ruby Gemini'
_diffrn_measurement_method     '\w scans'
_diffrn_detector_area_resol_mean     10.2673
_diffrn_reflns_number     6973
_diffrn_reflns_av_R_equivalents     0.0365
_diffrn_reflns_av_sigmaI/netI     0.0324
_diffrn_reflns_theta_min     5.13
_diffrn_reflns_theta_max     70.50
_diffrn_reflns_theta_full     67.50
_diffrn_measured_fraction_theta_max     0.975
_diffrn_measured_fraction_theta_full     0.997
_diffrn_reflns_limit_h_min     -9
_diffrn_reflns_limit_h_max     13
_diffrn_reflns_limit_k_min     -9
_diffrn_reflns_limit_k_max     8
_diffrn_reflns_limit_l_min     -25
_diffrn_reflns_limit_l_max     34
_diffrn_standards_number     7692
_diffrn_standards_interval_count     ?
_diffrn_standards_interval_time     ?
_diffrn_standards_decay_%     ?
_refine_special_details
;
 Refinement of F^2^ against ALL reflections.  The weighted R-factor wR and
 goodness of fit S are based on F^2^, conventional R-factors R are based
 on F, with F set to zero for negative F^2^. The threshold expression of
 F^2^ > 2sigma(F^2^) is used only for calculating R-factors(gt) etc. and is
 not relevant to the choice of reflections for refinement.  R-factors based
 on F^2^ are statistically about twice as large as those based on F, and R-
 factors based on ALL data will be even larger.
;
_reflns_number_total     2241
_reflns_number_gt     1644
_reflns_threshold_expression     I>2sigma(I)
_refine_ls_structure_factor_coef     Fsqd
_refine_ls_matrix_type     full
_refine_ls_R_factor_all     0.0592
_refine_ls_R_factor_gt     0.0389
_refine_ls_wR_factor_gt     0.0975
_refine_ls_wR_factor_ref     0.1100
_refine_ls_goodness_of_fit_ref     1.035
_refine_ls_restrained_S_all     1.035
_refine_ls_number_reflns     2241
_refine_ls_number_parameters     188
_refine_ls_number_restraints     0
_refine_ls_hydrogen_treatment     refall
_refine_ls_weighting_scheme     calc
_refine_ls_weighting_details
         'calc w=1/[\s^2^(Fo^2^)+(0.0544P)^2^+0.0290P] where P=(Fo^2^+2Fc^2^)/3'
_atom_sites_solution_hydrogens     geom
_atom_sites_solution_primary     direct
_atom_sites_solution_secondary     difmap
_refine_ls_shift/su_max     0.000
_refine_ls_shift/su_mean     0.000
_refine_diff_density_max     0.199
_refine_diff_density_min     -0.153
_refine_ls_extinction_method     none
_refine_ls_extinction_coef     ?
loop_
    _atom_type_symbol
    _atom_type_description
    _atom_type_scat_dispersion_real
    _atom_type_scat_dispersion_imag
    _atom_type_scat_source
    'C' 'C' 0.0181 0.0091
                         'International Tables Vol C Tables 4.2.6.8 and 6.1.1.4'
    'H' 'H' 0.0000 0.0000
                         'International Tables Vol C Tables 4.2.6.8 and 6.1.1.4'
    'N' 'N' 0.0311 0.0180
                         'International Tables Vol C Tables 4.2.6.8 and 6.1.1.4'
    'S' 'S' 0.3331 0.5567
                         'International Tables Vol C Tables 4.2.6.8 and 6.1.1.4'
_computing_data_collection     'CrysAlis CCD (Oxford Diffraction, 2010)'
_computing_cell_refinement     'CrysAlis CCD (Oxford Diffraction, 2010)'
_computing_data_reduction     'CrysAlis RED (Oxford Diffraction, 2010)'
_computing_structure_solution     'SIR92 (Altomare <i>et al.</i>, 1994)'
_computing_structure_refinement     'SHELXL97 (Sheldrick, 2008)'
_computing_molecular_graphics
;
ORTEP-3 for Windows (Farrugia, 1997) and Mercury (Macrae <i>et al.</i>,
2008)
;
_computing_publication_material
;
WinGX (Farrugia, 1999), PLATON (Spek, 2009), PARST95 (Nardelli,
1995) and
publCIF (Westrip, 2010)
;
loop_
    _atom_site_type_symbol
    _atom_site_label
    _atom_site_fract_x
    _atom_site_fract_y
    _atom_site_fract_z
    _atom_site_U_iso_or_equiv
    _atom_site_adp_type
    _atom_site_calc_flag
    _atom_site_refinement_flags
    _atom_site_occupancy
    _atom_site_symmetry_multiplicity
    _atom_site_disorder_assembly
    _atom_site_disorder_group
    S S1 0.33592(5) 0.16055(7) 0.01929(2) 0.0596(2) Uani d . 1 1 . .
    N N2 0.37558(17) 0.4229(2) -0.03717(7) 0.0586(5) Uani d . 1 1 . .
    N N1 0.44022(15) 0.5101(2) -0.07187(6) 0.0561(4) Uani d . 1 1 . .
    C C11 0.41598(18) 0.2686(2) -0.02261(7) 0.0511(5) Uani d . 1 1 . .
    C C7 0.4125(2) 0.9191(3) -0.12626(8) 0.0584(5) Uani d . 1 1 . .
    N N3 0.51732(19) 0.2120(3) -0.04238(9) 0.0692(6) Uani d . 1 1 . .
    C C10 0.4010(2) 0.6596(3) -0.08224(8) 0.0564(5) Uani d . 1 1 . .
    C C8 0.46045(18) 0.7642(3) -0.11791(7) 0.0541(5) Uani d . 1 1 . .
    C C6 0.4535(2) 1.0540(3) -0.15896(7) 0.0573(5) Uani d . 1 1 . .
    C C5 0.3674(3) 1.1629(3) -0.17910(10) 0.0713(6) Uani d . 1 1 . .
    C C1 0.5758(2) 1.0833(4) -0.17014(10) 0.0727(7) Uani d . 1 1 . .
    C C9 0.5700(3) 0.6891(4) -0.14221(11) 0.0764(7) Uani d . 1 1 . .
    C C4 0.4017(3) 1.2909(4) -0.21045(11) 0.0848(8) Uani d . 1 1 . .
    C C3 0.5221(3) 1.3141(4) -0.22186(11) 0.0890(9) Uani d . 1 1 . .
    C C2 0.6085(3) 1.2116(4) -0.20136(11) 0.0883(9) Uani d . 1 1 . .
    H H11 0.311(2) 0.471(3) -0.0232(8) 0.067(7) Uiso d . 1 1 . .
    H H12A 0.557(2) 0.274(3) -0.0641(10) 0.082(8) Uiso d . 1 1 . .
    H H7 0.339(2) 0.944(3) -0.1080(9) 0.069(7) Uiso d . 1 1 . .
    H H10 0.332(2) 0.702(3) -0.0649(8) 0.059(6) Uiso d . 1 1 . .
    H H9C 0.641(3) 0.715(4) -0.1228(13) 0.114(12) Uiso d . 1 1 . .
    H H5 0.285(2) 1.146(3) -0.1724(9) 0.081(8) Uiso d . 1 1 . .
    H H9B 0.581(2) 0.740(3) -0.1745(11) 0.089(8) Uiso d . 1 1 . .
    H H9A 0.562(3) 0.579(5) -0.1461(12) 0.125(13) Uiso d . 1 1 . .
    H H1 0.635(2) 1.014(3) -0.1560(9) 0.076(8) Uiso d . 1 1 . .
    H H2 0.690(3) 1.220(4) -0.2086(11) 0.100(10) Uiso d . 1 1 . .
    H H12B 0.546(3) 0.116(4) -0.0339(9) 0.080(8) Uiso d . 1 1 . .
    H H4 0.341(2) 1.358(4) -0.2224(10) 0.090(9) Uiso d . 1 1 . .
    H H3 0.541(3) 1.403(4) -0.2441(11) 0.098(9) Uiso d . 1 1 . .
loop_
    _atom_site_aniso_label
    _atom_site_aniso_U_11
    _atom_site_aniso_U_22
    _atom_site_aniso_U_33
    _atom_site_aniso_U_12
    _atom_site_aniso_U_13
    _atom_site_aniso_U_23
    S1 0.0531(3) 0.0536(3) 0.0720(4) -0.0009(2) -0.0050(3) 0.0083(3)
    N2 0.0521(10) 0.0481(9) 0.0756(12) 0.0041(8) 0.0070(9) 0.0064(9)
    N1 0.0550(9) 0.0481(9) 0.0652(10) -0.0033(8) 0.0018(9) 0.0002(8)
    C11 0.0478(10) 0.0436(10) 0.0621(12) -0.0031(8) -0.0106(10) -0.0031(9)
    C7 0.0551(12) 0.0570(12) 0.0630(13) -0.0016(10) 0.0047(11) 0.0018(10)
    N3 0.0636(12) 0.0543(11) 0.0898(15) 0.0106(10) 0.0142(11) 0.0096(11)
    C10 0.0531(11) 0.0504(11) 0.0656(13) 0.0009(10) 0.0041(10) 0.0010(10)
    C8 0.0543(11) 0.0526(11) 0.0553(11) -0.0041(9) -0.0007(9) -0.0026(10)
    C6 0.0696(13) 0.0494(11) 0.0528(11) -0.0034(10) -0.0004(10) -0.0014(9)
    C5 0.0783(16) 0.0580(13) 0.0776(16) 0.0026(13) -0.0002(13) 0.0036(12)
    C1 0.0691(15) 0.0744(16) 0.0744(15) -0.0148(13) -0.0067(13) 0.0121(13)
    C9 0.088(2) 0.0678(17) 0.0732(17) 0.0101(15) 0.0213(16) -0.0001(14)
    C4 0.109(2) 0.0639(15) 0.0818(18) 0.0019(16) -0.0199(18) 0.0136(14)
    C3 0.123(3) 0.0752(17) 0.0687(16) -0.0288(18) -0.0133(17) 0.0170(14)
    C2 0.088(2) 0.095(2) 0.0817(18) -0.0314(17) 0.0004(17) 0.0151(16)
_geom_special_details
;
 All esds (except the esd in the dihedral angle between two l.s. planes)
 are estimated using the full covariance matrix.  The cell esds are taken
 into account individually in the estimation of esds in distances, angles
 and torsion angles; correlations between esds in cell parameters are only
 used when they are defined by crystal symmetry.  An approximate (isotropic)
 treatment of cell esds is used for estimating esds involving l.s. planes.
;
loop_
    _geom_bond_atom_site_label_1
    _geom_bond_atom_site_label_2
    _geom_bond_site_symmetry_2
    _geom_bond_distance
    _geom_bond_publ_flag
    S1 C11 . 1.690(2) ?
    N2 C11 . 1.347(3) ?
    N2 N1 . 1.381(2) ?
    N2 H11 . 0.89(2) ?
    N1 C10 . 1.278(3) ?
    C11 N3 . 1.314(3) ?
    C7 C8 . 1.339(3) ?
    C7 C6 . 1.467(3) ?
    C7 H7 . 0.97(2) ?
    N3 H12A . 0.89(3) ?
    N3 H12B . 0.85(3) ?
    C10 C8 . 1.446(3) ?
    C10 H10 . 0.96(2) ?
    C8 C9 . 1.497(3) ?
    C6 C5 . 1.388(3) ?
    C6 C1 . 1.390(3) ?
    C5 C4 . 1.384(4) ?
    C5 H5 . 0.93(3) ?
    C1 C2 . 1.378(4) ?
    C1 H1 . 0.93(3) ?
    C9 H9C . 0.97(3) ?
    C9 H9B . 1.00(3) ?
    C9 H9A . 0.87(4) ?
    C4 C3 . 1.364(5) ?
    C4 H4 . 0.91(3) ?
    C3 C2 . 1.365(4) ?
    C3 H3 . 0.96(3) ?
    C2 H2 . 0.92(3) ?
loop_
    _geom_angle_atom_site_label_1
    _geom_angle_atom_site_label_2
    _geom_angle_atom_site_label_3
    _geom_angle_site_symmetry_1
    _geom_angle_site_symmetry_3
    _geom_angle
    _geom_angle_publ_flag
    C11 N2 N1 . . 119.17(18) ?
    C11 N2 H11 . . 120.1(15) ?
    N1 N2 H11 . . 120.5(15) ?
    C10 N1 N2 . . 116.09(17) ?
    N3 C11 N2 . . 116.7(2) ?
    N3 C11 S1 . . 124.07(17) ?
    N2 C11 S1 . . 119.25(16) ?
    C8 C7 C6 . . 129.7(2) ?
    C8 C7 H7 . . 114.3(14) ?
    C6 C7 H7 . . 116.0(14) ?
    C11 N3 H12A . . 121.2(17) ?
    C11 N3 H12B . . 119.2(18) ?
    H12A N3 H12B . . 120(3) ?
    N1 C10 C8 . . 121.6(2) ?
    N1 C10 H10 . . 117.6(13) ?
    C8 C10 H10 . . 120.7(13) ?
    C7 C8 C10 . . 117.15(19) ?
    C7 C8 C9 . . 126.0(2) ?
    C10 C8 C9 . . 116.9(2) ?
    C5 C6 C1 . . 117.2(2) ?
    C5 C6 C7 . . 119.2(2) ?
    C1 C6 C7 . . 123.5(2) ?
    C4 C5 C6 . . 121.2(3) ?
    C4 C5 H5 . . 119.7(17) ?
    C6 C5 H5 . . 119.1(16) ?
    C2 C1 C6 . . 120.8(3) ?
    C2 C1 H1 . . 120.9(16) ?
    C6 C1 H1 . . 118.3(16) ?
    C8 C9 H9C . . 108(2) ?
    C8 C9 H9B . . 110.5(16) ?
    H9C C9 H9B . . 109(3) ?
    C8 C9 H9A . . 111(2) ?
    H9C C9 H9A . . 111(3) ?
    H9B C9 H9A . . 107(3) ?
    C3 C4 C5 . . 120.4(3) ?
    C3 C4 H4 . . 122.7(18) ?
    C5 C4 H4 . . 116.9(18) ?
    C2 C3 C4 . . 119.3(3) ?
    C2 C3 H3 . . 123.5(18) ?
    C4 C3 H3 . . 117.3(18) ?
    C3 C2 C1 . . 121.1(3) ?
    C3 C2 H2 . . 122.4(19) ?
    C1 C2 H2 . . 116(2) ?
loop_
    _geom_torsion_atom_site_label_1
    _geom_torsion_atom_site_label_2
    _geom_torsion_atom_site_label_3
    _geom_torsion_atom_site_label_4
    _geom_torsion_site_symmetry_1
    _geom_torsion_site_symmetry_2
    _geom_torsion_site_symmetry_3
    _geom_torsion_site_symmetry_4
    _geom_torsion
    _geom_torsion_publ_flag
    C11 N2 N1 C10 . . . . -176.32(19) ?
    N1 N2 C11 N3 1 . . . 1.0(3) ?
    N1 N2 C11 N3 . . . . 1.0(3) ?
    N1 N2 C11 S1 1 . . . -179.15(14) ?
    N1 N2 C11 S1 . . . . -179.15(14) ?
    N2 N1 C10 C8 . . . . 179.95(18) ?
    C6 C7 C8 C10 . . . . 178.3(2) ?
    C6 C7 C8 C9 . . . . -1.8(4) ?
    N1 C10 C8 C7 . . . . 180.0(2) ?
    N1 C10 C8 C9 . . . . 0.1(3) ?
    C8 C7 C6 C5 . . . . 149.4(2) ?
    C8 C7 C6 C1 . . . . -32.5(4) ?
    C1 C6 C5 C4 . . . . 2.4(4) ?
    C7 C6 C5 C4 . . . . -179.4(2) ?
    C5 C6 C1 C2 . . . . -2.3(4) ?
    C7 C6 C1 C2 . . . . 179.6(2) ?
    C6 C5 C4 C3 . . . . -0.8(4) ?
    C5 C4 C3 C2 . . . . -1.1(5) ?
    C4 C3 C2 C1 . . . . 1.3(5) ?
    C6 C1 C2 C3 . . . . 0.5(5) ?
loop_
    _geom_hbond_atom_site_label_D
    _geom_hbond_atom_site_label_H
    _geom_hbond_atom_site_label_A
    _geom_hbond_site_symmetry_A
    _geom_hbond_distance_DH
    _geom_hbond_distance_HA
    _geom_hbond_distance_DA
    _geom_hbond_angle_DHA
    _geom_hbond_publ_flag
    N2 H11 S1 7_665 0.89(2) 2.49(3) 3.359(2) 167(2) y
    N3 H12B S1 5_655 0.85(3) 2.55(3) 3.386(2) 169(2) y
    C3 H3 Cg1 4_645 0.96(3) 2.89(3) 3.812(3) 161(3) y
