# Supplementary material for: (1E,2E)-2-Methyl-3-phenyl­acryl­aldehyde thio­semicarbazone
Source: Acta Crystallogr Sect E Struct Rep Online. 2012 May 23;68(Pt 6):o1840. doi: 10.1107/S1600536812022386 (PMC3379410; doi:10.1107/S1600536812022386)
Supplement: Supplementary file 2 [file e-68-o1840-Isup2.hkl]

# 
# h,k,l, Fc-squared, Fo-squared, sigma(Fo-squared) and status flag 
# 
data_I
_shelx_title ' ST-21 in Pbca' 
_shelx_refln_list_code          4 
_shelx_F_calc_maximum      250.75 
_exptl_crystal_F_000       928.00 
_reflns_d_resolution_high  0.8178 
 
loop_ 
 _symmetry_equiv_pos_as_xyz 
 'x, y, z' 
 '-x+1/2, -y, z+1/2' 
 'x+1/2, -y+1/2, -z' 
 '-x, y+1/2, -z+1/2' 
 '-x, -y, -z' 
 'x-1/2, y, -z-1/2' 
 '-x-1/2, y-1/2, z' 
 'x, -y-1/2, z-1/2' 
 
_cell_length_a    10.9165 
_cell_length_b     7.8150 
_cell_length_c    28.0390 
_cell_angle_alpha  90.000 
_cell_angle_beta   90.000 
_cell_angle_gamma  90.000 
 
_shelx_F_squared_multiplier     1.000 
 
loop_ 
 _refln_index_h 
 _refln_index_k 
 _refln_index_l 
 _refln_F_squared_calc 
 _refln_F_squared_meas 
 _refln_F_squared_sigma 
 _refln_observed_status 
   2   0   0    62875.22    62236.58    207.57 o 
   4   0   0    19973.28    20428.32    705.99 o 
   6   0   0      194.86      254.98     16.56 o 
   8   0   0      568.69      540.61     27.73 o 
  10   0   0      154.70      164.75     16.34 o 
  12   0   0      238.62      240.81     21.60 o 
   2   1   0     9550.71     9991.40    208.73 o 
   4   1   0     7666.40     7865.08     81.51 o 
   6   1   0     1847.43     2003.87     46.06 o 
   8   1   0      215.50      191.40     11.97 o 
  10   1   0      621.05      641.55     26.28 o 
  12   1   0      138.31      133.66     11.96 o 
   2   2   0     1691.53     1530.82     31.85 o 
   4   2   0      187.41      195.91     13.21 o 
   6   2   0      607.03      534.25     25.78 o 
   8   2   0       47.16       41.02      4.42 o 
  10   2   0       28.83       18.66      6.77 o 
  12   2   0       95.37       81.74     12.43 o 
   2   3   0        7.58        9.45      2.82 o 
   4   3   0      669.59      682.74     24.52 o 
   6   3   0      119.89      111.70     12.30 o 
   8   3   0     1526.00     1518.24     33.53 o 
  10   3   0      629.61      625.49     21.38 o 
  12   3   0        8.36       13.18      7.14 o 
   0   4   0       83.53      137.24     23.43 o 
   2   4   0     3571.79     3780.22    104.52 o 
   4   4   0     1357.97     1536.58     97.52 o 
   6   4   0      990.78      981.90     58.25 o 
   8   4   0       70.79       49.96     11.81 o 
  10   4   0        7.22        3.89     10.01 o 
   2   5   0     1202.09     1227.24     32.81 o 
   4   5   0      955.89      980.50     30.76 o 
   6   5   0       48.58       52.67     23.03 o 
   8   5   0      773.67      858.51     38.51 o 
  10   5   0      109.61      128.18     13.15 o 
   0   6   0      568.82      580.10     29.14 o 
   2   6   0      527.17      568.81     17.88 o 
   4   6   0      129.81      126.03     12.44 o 
   6   6   0     1020.93     1102.30     60.46 o 
   8   6   0       11.70       10.31      8.01 o 
  10   6   0       67.16       78.55      8.75 o 
   2   7   0      347.71      399.67     17.21 o 
   4   7   0       58.97       62.27      7.36 o 
   6   7   0       40.64       42.36      5.81 o 
   8   7   0      189.15      197.71     14.50 o 
   0   8   0      292.53      317.33     21.03 o 
   2   8   0        2.81        2.74      3.26 o 
   4   8   0       54.20       83.88     10.74 o 
   6   8   0        9.71        9.94      4.10 o 
   2   9   0        1.70        0.68      3.90 o 
   1   1   1       43.31       47.07      2.67 o 
   2   1   1      152.68      153.05      5.56 o 
   3   1   1      638.37      684.56      9.58 o 
   4   1   1       64.83      150.70     22.79 o 
   5   1   1     1328.86     1358.66     20.91 o 
   6   1   1      172.72      193.87     10.67 o 
   7   1   1      257.63      258.49      7.69 o 
   8   1   1       41.23       37.57      4.04 o 
   9   1   1      306.83      321.61     10.64 o 
  10   1   1       15.70       30.16      5.26 o 
  11   1   1       55.38       49.23      6.10 o 
  12   1   1        0.21        5.89      3.78 o 
  13   1   1       44.68       45.60      6.64 o 
   0   2   1     1964.29     2127.00     60.80 o 
   1   2   1     1919.76     2073.88     37.84 o 
   2   2   1      115.31      130.37      5.24 o 
   3   2   1     1396.32     1445.74     22.55 o 
   4   2   1      284.35      274.53     10.83 o 
   5   2   1     2832.89     2820.20     39.70 o 
   6   2   1      303.96      337.51     14.90 o 
   7   2   1     1205.82     1228.90     15.25 o 
   8   2   1        3.66        3.27      2.29 o 
   9   2   1       15.08        7.99      2.70 o 
  10   2   1        4.81       -1.93      3.97 o 
  11   2   1      255.49      275.62     10.37 o 
  12   2   1       10.33       15.77      6.15 o 
  13   2   1       61.85       66.47      9.24 o 
   1   3   1     2416.53     2632.79     32.55 o 
   2   3   1       15.43       17.72      2.15 o 
   3   3   1     2217.99     2102.96     27.14 o 
   4   3   1      128.86      125.44      7.75 o 
   5   3   1     1920.37     1949.04     32.57 o 
   6   3   1      120.25      112.72      8.81 o 
   7   3   1      919.53      886.55     20.46 o 
   8   3   1       30.35       36.36      5.86 o 
   9   3   1      887.64      943.41     18.13 o 
  10   3   1        3.15       11.25      3.91 o 
  11   3   1        2.15        1.79      9.96 o 
  12   3   1       22.17       17.46      4.97 o 
   0   4   1        2.45        4.26      5.73 o 
   1   4   1     3546.66     4024.82     85.98 o 
   2   4   1      438.84      506.98     24.37 o 
   3   4   1       38.79       53.55     10.29 o 
   4   4   1      700.84      790.07     33.88 o 
   5   4   1     3307.41     3248.81     82.40 o 
   6   4   1       24.02       52.48     11.64 o 
   7   4   1        1.53        2.14      6.12 o 
   8   4   1      142.90      156.69     12.63 o 
   9   4   1        0.16       -6.27      6.81 o 
  10   4   1       42.76       35.66      5.35 o 
  11   4   1       61.42       70.21      4.79 o 
   1   5   1       51.37       59.17      5.30 o 
   2   5   1      120.61      133.80      8.08 o 
   3   5   1      227.88      243.79     10.85 o 
   4   5   1        0.04       12.88      4.38 o 
   5   5   1      568.37      573.85     19.80 o 
   6   5   1       52.38       62.34     12.42 o 
   7   5   1      932.20      929.47     41.23 o 
   8   5   1       44.11       72.94     11.32 o 
   9   5   1       10.96       21.30      6.34 o 
  10   5   1        2.45        6.80      4.23 o 
  11   5   1        9.94       14.08      3.49 o 
   0   6   1       12.17        7.85      4.87 o 
   1   6   1      292.53      296.63      9.94 o 
   2   6   1        6.34       10.27      5.81 o 
   3   6   1      186.55      186.96     12.92 o 
   4   6   1        1.86        3.38     15.03 o 
   5   6   1       21.90       19.50      7.15 o 
   6   6   1        0.09        7.90      6.04 o 
   7   6   1        1.70        2.79      5.08 o 
   8   6   1        1.42        2.26      4.98 o 
   9   6   1        0.01        0.38      5.12 o 
  10   6   1        0.28        5.87      3.39 o 
   1   7   1       12.26        7.44      3.12 o 
   2   7   1        0.02        2.14      2.98 o 
   3   7   1     1091.57     1141.86     38.74 o 
   4   7   1       38.45       34.90      4.21 o 
   5   7   1        0.17        3.24      2.81 o 
   6   7   1      102.39       92.02      5.57 o 
   7   7   1      136.25      136.54     10.09 o 
   8   7   1       13.62       14.51      4.31 o 
   9   7   1       17.89       20.38      3.63 o 
   0   8   1       96.87      102.62     15.76 o 
   1   8   1      827.54      888.11     17.90 o 
   2   8   1       18.85       20.36      3.29 o 
   3   8   1      460.03      454.31     17.46 o 
   4   8   1       26.33       25.39      4.78 o 
   5   8   1       47.97       55.31      6.11 o 
   6   8   1       25.09       21.39      2.72 o 
   1   9   1       47.17       59.80      7.70 o 
   2   9   1       17.90       19.35      5.34 o 
   3   9   1      157.21      182.01     11.78 o 
   1   0   2     3744.07     3900.91     53.01 o 
   2   0   2     1543.84     1597.37     31.11 o 
   3   0   2     6363.83     6554.02     47.09 o 
   4   0   2     1320.24     1323.91     28.16 o 
   5   0   2      538.03      646.36     18.26 o 
   6   0   2     2970.55     3036.41     42.50 o 
   7   0   2      165.32      172.63     14.17 o 
   8   0   2      175.61      176.38     11.60 o 
   9   0   2        5.65       15.94      5.19 o 
  10   0   2      154.64      153.93     14.16 o 
  11   0   2       44.47       48.18      9.11 o 
  12   0   2      272.93      302.86     16.43 o 
  13   0   2       12.37       20.30      6.75 o 
   1   1   2        1.36        1.61      1.40 o 
   2   1   2     5973.93     6328.08     42.40 o 
   3   1   2       11.11        9.79      2.89 o 
   4   1   2     2503.59     2422.96     20.35 o 
   5   1   2        5.49        3.82      2.79 o 
   6   1   2      177.57      183.66     10.33 o 
   7   1   2      231.06      213.90      7.13 o 
   8   1   2      284.10      255.74      9.50 o 
   9   1   2      232.86      232.07     10.13 o 
  10   1   2      454.64      486.98     16.54 o 
  11   1   2        7.76       10.84      3.92 o 
  12   1   2       17.58       20.39      4.41 o 
  13   1   2        0.01        8.57      6.52 o 
   0   2   2        2.89        1.75      5.03 o 
   1   2   2      862.14      842.46     12.82 o 
   2   2   2        0.82        0.10      2.50 o 
   3   2   2     1245.53     1191.59     20.71 o 
   4   2   2      430.76      484.26     14.45 o 
   5   2   2      299.24      308.68     12.90 o 
   6   2   2      681.87      675.99     20.55 o 
   7   2   2      112.48      115.04      6.28 o 
   8   2   2      122.06      112.51      4.96 o 
   9   2   2        2.16        2.81      9.11 o 
  10   2   2        5.01        5.79      5.31 o 
  11   2   2       21.23       45.11      5.96 o 
  12   2   2      160.39      163.39     12.11 o 
  13   2   2        1.44        4.57      4.87 o 
   1   3   2      259.63      305.94     12.20 o 
   2   3   2      471.61      505.42     10.79 o 
   3   3   2      132.80      155.44      7.69 o 
   4   3   2      106.10      106.64      7.33 o 
   5   3   2       74.97       99.21      8.21 o 
   6   3   2      109.87      109.98      8.81 o 
   7   3   2        0.00       -2.04      6.77 o 
   8   3   2       96.55      106.02      8.14 o 
   9   3   2      103.22      118.11      8.92 o 
  10   3   2       57.18       67.55      6.00 o 
  11   3   2      131.74      125.82      8.81 o 
  12   3   2        0.52        3.13     11.75 o 
   0   4   2       97.64       79.56     10.69 o 
   1   4   2        0.85        3.34      4.51 o 
   2   4   2     1405.92     1499.84     62.29 o 
   3   4   2       68.69       86.40     11.41 o 
   4   4   2      958.02      995.64     37.92 o 
   5   4   2      491.18      534.97     29.97 o 
   6   4   2      506.53      477.46     29.44 o 
   7   4   2      513.27      483.00     26.17 o 
   8   4   2        6.60        4.35      6.91 o 
   9   4   2        4.04       -0.60      4.73 o 
  10   4   2       15.34       20.08      4.72 o 
  11   4   2       44.84       52.37      4.38 o 
   1   5   2      183.29      189.96      7.62 o 
   2   5   2       99.60       82.02      6.38 o 
   3   5   2       63.99       65.05      6.23 o 
   4   5   2      943.25      967.34     21.35 o 
   5   5   2       46.87       44.02      8.55 o 
   6   5   2      186.80      174.70     11.05 o 
   7   5   2        8.72       10.94      8.30 o 
   8   5   2      920.24      977.26     29.54 o 
   9   5   2        1.78       -0.90      4.78 o 
  10   5   2       70.78       77.10      7.39 o 
  11   5   2       17.42       19.54      5.04 o 
   0   6   2      443.79      454.81     18.29 o 
   1   6   2       29.57       29.67      4.09 o 
   2   6   2      211.83      214.09      8.61 o 
   3   6   2        0.81       -4.58      7.81 o 
   4   6   2       66.12       77.95      5.86 o 
   5   6   2        2.35        2.54      3.60 o 
   6   6   2      251.75      257.41     10.80 o 
   7   6   2       68.99       71.57      8.93 o 
   8   6   2      235.89      237.69     13.87 o 
   9   6   2        9.54        6.47     13.60 o 
  10   6   2       53.61       52.94      6.15 o 
   1   7   2        0.11       -0.51      3.21 o 
   2   7   2        6.34        5.91      2.95 o 
   3   7   2       62.63       68.68      6.40 o 
   4   7   2      416.32      410.05     16.25 o 
   5   7   2       26.14       24.25      3.63 o 
   6   7   2        0.85        2.15      2.65 o 
   7   7   2       20.09       23.80      5.09 o 
   8   7   2      150.72      166.39      9.45 o 
   9   7   2        6.08        8.95      3.05 o 
   0   8   2       32.41       36.91      5.99 o 
   1   8   2        0.31        0.20      2.82 o 
   2   8   2       86.24       95.30      5.97 o 
   3   8   2        3.44        6.21      4.28 o 
   4   8   2        8.03        7.62      3.80 o 
   5   8   2       22.48       28.75      3.86 o 
   6   8   2       51.49       52.42      3.72 o 
   1   9   2       20.82       22.52      5.65 o 
   2   9   2        0.08        5.71      4.42 o 
   3   9   2        1.01        6.78      4.87 o 
   4   9   2       12.09        9.89      3.26 o 
   1   1   3     6651.20     6552.83     39.42 o 
   2   1   3     3129.10     3100.63     39.93 o 
   3   1   3      103.26      112.15      7.08 o 
   4   1   3      115.52      111.51      4.24 o 
   5   1   3     2842.27     2961.27     32.13 o 
   6   1   3        8.63        6.78      3.90 o 
   7   1   3      508.48      535.11     10.98 o 
   8   1   3      118.24      110.79      6.50 o 
   9   1   3      190.67      185.24      9.07 o 
  10   1   3        0.38       13.12      4.88 o 
  11   1   3       43.76       46.81      5.44 o 
  12   1   3        4.28        9.72      4.45 o 
  13   1   3       23.50       16.35      5.75 o 
   0   2   3       45.09       41.72      7.06 o 
   1   2   3     4351.78     4732.57     70.91 o 
   2   2   3     3115.84     3003.92     36.46 o 
   3   2   3      636.06      693.65     15.93 o 
   4   2   3     1512.02     1456.40     26.27 o 
   5   2   3      586.84      508.14     16.49 o 
   6   2   3      190.16      187.29     11.29 o 
   7   2   3      470.57      456.50     10.25 o 
   8   2   3        2.40        1.63      3.31 o 
   9   2   3      239.80      230.46      9.11 o 
  10   2   3       65.57       56.51      6.24 o 
  11   2   3      472.54      457.74     16.62 o 
  12   2   3        2.51       14.53      5.34 o 
  13   2   3       81.15       69.40      8.69 o 
   1   3   3     5983.58     6297.30     73.14 o 
   2   3   3      106.39      107.57      5.48 o 
   3   3   3      428.49      361.43     11.83 o 
   4   3   3      902.55      919.76     21.45 o 
   5   3   3      963.15     1026.14     23.96 o 
   6   3   3       90.93       88.71      5.54 o 
   7   3   3      173.97      158.31      8.04 o 
   8   3   3       81.52       71.34      7.19 o 
   9   3   3      755.21      770.46     20.63 o 
  10   3   3        1.07        1.95      3.27 o 
  11   3   3       41.27       44.04      7.21 o 
  12   3   3       38.95       35.67      5.59 o 
   0   4   3     1584.14     1674.34     57.17 o 
   1   4   3     1975.47     2075.99     39.68 o 
   2   4   3      949.05     1014.36     46.20 o 
   3   4   3       92.92       98.89     15.99 o 
   4   4   3        4.64       -2.01      6.26 o 
   5   4   3      787.99      777.95     30.79 o 
   6   4   3      157.42      137.96     11.27 o 
   7   4   3      391.99      364.16     18.11 o 
   8   4   3      141.56      159.30     17.90 o 
   9   4   3       63.20       62.20      5.70 o 
  10   4   3      133.46      132.32      8.21 o 
  11   4   3       53.07       62.21      5.17 o 
   1   5   3     1145.13     1251.01     21.56 o 
   2   5   3       57.78       60.30      4.62 o 
   3   5   3        2.76        9.02      3.70 o 
   4   5   3       85.40       83.59      7.10 o 
   5   5   3        0.82        0.16      5.80 o 
   6   5   3      207.95      192.90     10.43 o 
   7   5   3        4.41       10.30      8.52 o 
   8   5   3       19.67       21.00      8.48 o 
   9   5   3       16.16        7.51      5.41 o 
  10   5   3       31.88       39.18      5.87 o 
  11   5   3        9.01       13.00      4.56 o 
   0   6   3      132.81      140.14     10.60 o 
   1   6   3        9.97       12.71      3.43 o 
   2   6   3       91.34       93.88      8.03 o 
   3   6   3        0.06        0.93      3.71 o 
   4   6   3       58.47       67.23      7.53 o 
   5   6   3        3.50        0.43      3.50 o 
   6   6   3       24.66       30.92      4.61 o 
   7   6   3      110.94      133.40     11.38 o 
   8   6   3        0.85        9.63      5.38 o 
   9   6   3       12.35        8.65      4.15 o 
  10   6   3        2.08       -0.17      5.64 o 
   1   7   3      344.16      337.84     11.57 o 
   2   7   3      301.85      303.34     10.65 o 
   3   7   3      340.74      386.71     19.29 o 
   4   7   3       56.46       56.96      5.84 o 
   5   7   3       27.44       31.05      4.44 o 
   6   7   3        1.78        4.39      3.36 o 
   7   7   3        0.23        5.60      4.33 o 
   8   7   3        6.50        4.73      3.53 o 
   9   7   3       48.30       47.76      6.18 o 
   0   8   3       19.63       18.31      6.02 o 
   1   8   3      120.73      134.33      6.82 o 
   2   8   3       49.56       52.15      5.39 o 
   3   8   3       12.25       11.24      4.33 o 
   4   8   3       12.63        5.86      3.63 o 
   5   8   3      159.54      151.42     22.42 o 
   6   8   3      136.44      130.72      5.49 o 
   1   9   3       10.97       18.36      3.77 o 
   2   9   3       31.84       32.24      6.73 o 
   3   9   3       84.37       94.72      8.80 o 
   4   9   3       23.96       33.97      4.94 o 
   0   0   4     2631.29     2480.65     33.27 o 
   1   0   4     1095.73     1072.80     24.05 o 
   2   0   4     6461.83     6737.79     48.40 o 
   3   0   4    10745.70    10639.93     72.65 o 
   4   0   4     1115.27     1176.44     28.24 o 
   5   0   4     2214.36     2286.56     37.96 o 
   6   0   4     6017.99     6006.73     92.56 o 
   7   0   4     1556.42     1614.99     26.34 o 
   8   0   4      168.86      179.10      9.58 o 
   9   0   4      468.32      437.66     19.59 o 
  10   0   4       18.27       35.57      8.42 o 
  11   0   4        7.33       13.77      9.17 o 
  12   0   4      201.33      217.15     14.36 o 
  13   0   4       31.65       36.48      6.90 o 
   1   1   4     6987.87     6905.62     36.61 o 
   2   1   4    11475.74    11358.60     66.72 o 
   3   1   4     8029.33     7692.81     61.36 o 
   4   1   4      676.63      591.19     13.13 o 
   5   1   4      591.08      657.34     15.65 o 
   6   1   4      264.20      254.17     12.03 o 
   7   1   4       40.38       35.18      3.99 o 
   8   1   4      116.71      102.32      6.22 o 
   9   1   4       61.43       55.92      5.72 o 
  10   1   4      355.10      348.70     12.58 o 
  11   1   4        5.81       13.75      4.44 o 
  12   1   4        0.36        7.94      4.05 o 
  13   1   4        0.05        5.89      5.23 o 
   0   2   4     8714.09     9608.24     82.77 o 
   1   2   4     1146.06     1115.55     15.27 o 
   2   2   4      421.89      440.49     13.95 o 
   3   2   4      262.60      249.74     12.19 o 
   4   2   4      254.82      235.91     11.20 o 
   5   2   4      143.76      149.60      9.46 o 
   6   2   4       20.18       15.00      4.91 o 
   7   2   4      125.60      124.68      6.29 o 
   8   2   4       83.97       82.52      6.71 o 
   9   2   4       62.46       63.09      5.15 o 
  10   2   4        2.21       -3.01      3.77 o 
  11   2   4       14.27       25.10      5.69 o 
  12   2   4      163.65      137.22     10.75 o 
   1   3   4      797.61      846.91     19.37 o 
   2   3   4      965.55     1025.07     17.10 o 
   3   3   4     1564.89     1728.05     32.73 o 
   4   3   4      174.61      198.65     10.48 o 
   5   3   4      145.58      141.16      9.31 o 
   6   3   4      402.75      408.84     13.64 o 
   7   3   4      230.29      231.65     12.86 o 
   8   3   4       30.42       30.98      9.96 o 
   9   3   4      128.15      141.93      8.35 o 
  10   3   4        2.40       -1.05      3.42 o 
  11   3   4       12.90       21.91      4.21 o 
  12   3   4        0.76        5.42      3.86 o 
   0   4   4      434.35      429.99     22.44 o 
   1   4   4      643.49      675.59     24.89 o 
   2   4   4      199.32      171.93     16.57 o 
   3   4   4       97.20       99.46     14.57 o 
   4   4   4        0.74        7.82      7.57 o 
   5   4   4       14.71       14.63      3.47 o 
   6   4   4     1245.73     1217.96     31.62 o 
   7   4   4       98.82       97.88     10.51 o 
   8   4   4       18.92        8.49      7.03 o 
   9   4   4        9.27       13.24      4.46 o 
  10   4   4      232.96      224.48     10.27 o 
  11   4   4       79.39       88.19      7.51 o 
   1   5   4      395.09      399.79      9.30 o 
   2   5   4      118.89      101.71      4.90 o 
   3   5   4     1087.64     1135.39     23.05 o 
   4   5   4     1344.02     1336.44     21.69 o 
   5   5   4        0.44        3.50      4.05 o 
   6   5   4        1.34        0.74      9.63 o 
   7   5   4      300.29      338.02     25.12 o 
   8   5   4      401.18      407.65     26.74 o 
   9   5   4        4.32        3.47      5.14 o 
  10   5   4       61.23       71.89      7.25 o 
  11   5   4       11.33        8.88      4.29 o 
   0   6   4      768.92      785.47     23.99 o 
   1   6   4      411.04      411.51     11.59 o 
   2   6   4       50.05       47.69      5.58 o 
   3   6   4        0.25       -1.51      3.04 o 
   4   6   4        1.96       -3.49      3.49 o 
   5   6   4      597.65      615.34     17.35 o 
   6   6   4      571.50      591.33     38.86 o 
   7   6   4        0.35        0.89      6.27 o 
   8   6   4       68.11       62.07      7.93 o 
   9   6   4        3.88       10.54      4.32 o 
  10   6   4       60.07       59.87      5.42 o 
   1   7   4      368.91      361.20     12.04 o 
   2   7   4        2.91        4.09      3.08 o 
   3   7   4      135.12      140.64     11.47 o 
   4   7   4      539.65      557.28     15.99 o 
   5   7   4       12.05        9.52      3.31 o 
   6   7   4       47.27       50.74      5.34 o 
   7   7   4       13.52       16.70      4.53 o 
   8   7   4       28.47       30.20      8.11 o 
   0   8   4        2.55       -0.02      3.64 o 
   1   8   4        7.38        5.28      2.73 o 
   2   8   4        2.83        4.86      2.96 o 
   3   8   4       15.67       20.33      4.96 o 
   4   8   4        4.76        7.40      2.84 o 
   5   8   4       24.78       20.38      5.94 o 
   6   8   4       72.60       72.03      4.18 o 
   1   9   4       18.58       30.39      4.18 o 
   2   9   4       10.79       11.81      5.03 o 
   3   9   4        1.73        0.10      4.13 o 
   4   9   4        0.11        3.70      2.91 o 
   1   1   5     3057.95     3054.10     24.62 o 
   2   1   5    18026.62    17949.94     79.97 o 
   3   1   5      756.12      787.80     18.33 o 
   4   1   5      899.27     1030.45     29.45 o 
   5   1   5        1.43       -2.15      3.63 o 
   6   1   5        7.47        8.14      3.71 o 
   7   1   5        1.97        6.94      3.38 o 
   8   1   5      124.26      111.65      6.39 o 
   9   1   5      372.92      353.69     12.53 o 
  10   1   5        4.22        6.09      3.94 o 
  11   1   5        0.23        0.20      4.02 o 
  12   1   5        3.28        0.83      3.92 o 
  13   1   5       12.67        8.90      4.94 o 
   0   2   5    15722.14    15714.26    106.96 o 
   1   2   5     1412.19     1547.33     17.91 o 
   2   2   5       10.00        7.82      2.03 o 
   3   2   5      506.40      487.27     17.23 o 
   4   2   5     1570.75     1638.81     31.10 o 
   5   2   5     1190.88     1207.52     27.25 o 
   6   2   5      343.25      315.67     14.50 o 
   7   2   5     1489.96     1511.35     20.51 o 
   8   2   5       62.62       56.43      4.52 o 
   9   2   5       93.65      107.63      6.74 o 
  10   2   5      236.89      222.47     10.65 o 
  11   2   5      231.72      243.33     12.12 o 
  12   2   5        2.55        3.58      4.58 o 
   1   3   5      537.32      495.97     14.98 o 
   2   3   5     3903.27     4032.10     44.74 o 
   3   3   5     8119.32     8398.98     77.39 o 
   4   3   5      851.77      928.81     22.33 o 
   5   3   5       11.19        4.45      3.77 o 
   6   3   5      296.32      311.59     12.29 o 
   7   3   5      799.86      817.38     20.43 o 
   8   3   5       78.07       80.27     13.78 o 
   9   3   5       88.95       95.55      6.89 o 
  10   3   5       60.01       56.56      5.76 o 
  11   3   5       32.49       28.07      5.58 o 
  12   3   5        7.81       12.00      6.59 o 
   0   4   5       73.60       56.19     10.58 o 
   1   4   5      439.33      411.60     19.72 o 
   2   4   5      487.85      524.95     28.62 o 
   3   4   5      162.90      184.38     18.76 o 
   4   4   5      300.87      300.90     15.14 o 
   5   4   5      546.39      570.75     16.35 o 
   6   4   5       25.07       19.65      5.35 o 
   7   4   5      728.51      724.85     25.29 o 
   8   4   5      176.04      163.12     17.35 o 
   9   4   5      114.62      110.33      8.44 o 
  10   4   5       16.37       16.24      4.46 o 
  11   4   5       99.14      104.61     10.26 o 
   1   5   5      126.01      133.88      5.16 o 
   2   5   5      529.28      533.87     10.80 o 
   3   5   5      395.00      408.78     10.44 o 
   4   5   5      234.17      231.38      9.30 o 
   5   5   5       13.82       16.15      3.75 o 
   6   5   5      223.82      212.35     10.98 o 
   7   5   5       33.03       21.92      7.85 o 
   8   5   5       18.44       22.20      9.06 o 
   9   5   5        4.05        2.02      4.47 o 
  10   5   5       56.05       61.26      6.68 o 
  11   5   5        0.08        5.88      3.99 o 
   0   6   5       31.89       25.57      5.51 o 
   1   6   5      217.39      225.68      9.16 o 
   2   6   5       12.00       13.31      3.50 o 
   3   6   5       83.54       80.56      5.08 o 
   4   6   5       69.93       69.11      6.54 o 
   5   6   5       85.52       82.94      6.90 o 
   6   6   5      162.32      182.22     10.40 o 
   7   6   5       30.64       26.21      9.57 o 
   8   6   5       10.19        7.21      5.35 o 
   9   6   5        7.92        7.86      4.16 o 
  10   6   5        0.69        3.13      3.16 o 
   1   7   5      601.01      629.45     15.49 o 
   2   7   5        4.41        6.06      2.81 o 
   3   7   5      293.60      297.27     19.86 o 
   4   7   5      157.85      163.89      9.04 o 
   5   7   5       39.71       36.87      4.60 o 
   6   7   5        0.02       -3.06      3.06 o 
   7   7   5        2.12        7.16      7.43 o 
   8   7   5       14.18       13.94      3.79 o 
   0   8   5       70.46       83.67      8.17 o 
   1   8   5      251.65      253.41     10.73 o 
   2   8   5        4.96        1.71      3.03 o 
   3   8   5        8.54        4.45      8.27 o 
   4   8   5       18.53       18.45      4.03 o 
   5   8   5      192.75      177.34     21.67 o 
   6   8   5      201.28      193.91      8.83 o 
   1   9   5       92.07       91.64      6.08 o 
   2   9   5       49.15       44.76      6.79 o 
   3   9   5      125.38      146.06     10.29 o 
   0   0   6    21547.03    20880.88    120.27 o 
   1   0   6      361.23      389.68     42.21 o 
   2   0   6     1016.14     1035.20     31.10 o 
   3   0   6       99.45      102.35      8.06 o 
   4   0   6     3907.86     3978.06     59.01 o 
   5   0   6       92.08      134.21     11.45 o 
   6   0   6      605.17      518.93     27.62 o 
   7   0   6     3015.69     3311.94     51.60 o 
   8   0   6      101.74      106.76      9.18 o 
   9   0   6      145.41      146.82     11.83 o 
  10   0   6      189.28      189.40     15.16 o 
  11   0   6       16.16       16.79      5.53 o 
  12   0   6      116.82      144.88     16.54 o 
   1   1   6    43998.08    42148.98    267.46 o 
   2   1   6    18079.63    17595.50    196.12 o 
   3   1   6     5203.07     4995.57     47.34 o 
   4   1   6        3.10        2.99      3.85 o 
   5   1   6     1991.58     2035.11     36.11 o 
   6   1   6        7.34        7.31      3.72 o 
   7   1   6      248.28      253.52      7.91 o 
   8   1   6      309.12      304.03      9.78 o 
   9   1   6      610.97      607.09     16.20 o 
  10   1   6       98.18      110.47      7.62 o 
  11   1   6        2.33        4.78      4.38 o 
  12   1   6        0.17       -3.78      3.78 o 
  13   1   6       19.26       33.28      7.20 o 
   0   2   6      892.53      912.72     35.21 o 
   1   2   6      533.20      537.35     11.22 o 
   2   2   6      221.31      222.05      7.83 o 
   3   2   6        2.87        2.16      4.29 o 
   4   2   6      629.99      663.85     22.27 o 
   5   2   6        4.19        5.00      4.14 o 
   6   2   6        3.85       -0.67      2.88 o 
   7   2   6     1041.64     1007.50     17.55 o 
   8   2   6       89.06       74.52      5.37 o 
   9   2   6      541.66      522.24     13.78 o 
  10   2   6       39.86       39.78      5.80 o 
  11   2   6       29.12       16.21      6.34 o 
  12   2   6       38.44       39.61      9.08 o 
   1   3   6     2565.18     2786.48     47.82 o 
   2   3   6       15.36       18.18      4.17 o 
   3   3   6     1728.60     1991.66     36.45 o 
   4   3   6      283.28      284.57     12.77 o 
   5   3   6      198.58      202.13      9.61 o 
   6   3   6        2.45        0.82      3.80 o 
   7   3   6       52.58       45.45      5.89 o 
   8   3   6      108.72      109.39     10.65 o 
   9   3   6       45.20       45.27      7.49 o 
  10   3   6       27.24       20.48      6.64 o 
  11   3   6        0.24       -3.41      3.41 o 
  12   3   6        0.01       -0.09      5.09 o 
   0   4   6     1498.30     1535.95     47.65 o 
   1   4   6      294.36      281.05     16.16 o 
   2   4   6       12.47       13.04      7.24 o 
   3   4   6       12.05       13.61      7.33 o 
   4   4   6       22.86       19.27      5.78 o 
   5   4   6      168.41      167.16     12.87 o 
   6   4   6      352.77      351.82     17.31 o 
   7   4   6        1.35       21.90     12.17 o 
   8   4   6      111.97      124.04     16.51 o 
   9   4   6      184.46      172.95     10.17 o 
  10   4   6      217.02      213.36     10.02 o 
  11   4   6      139.48      146.96      8.54 o 
   1   5   6     1458.06     1606.33     19.02 o 
   2   5   6     1009.67      994.59     14.71 o 
   3   5   6      601.09      588.65     16.45 o 
   4   5   6      839.97      857.28     17.60 o 
   5   5   6       14.93        4.33      6.62 o 
   6   5   6      315.77      303.52     15.73 o 
   7   5   6        9.26        1.77      6.72 o 
   8   5   6       50.89       52.99     11.48 o 
   9   5   6       61.03       62.86      8.05 o 
  10   5   6       36.07       39.76      7.28 o 
   0   6   6        2.17       -4.03      4.03 o 
   1   6   6      228.20      238.67     12.40 o 
   2   6   6      758.05      748.22     16.13 o 
   3   6   6       98.88      103.58      6.87 o 
   4   6   6       65.49       66.37      6.22 o 
   5   6   6      873.63      868.96     29.50 o 
   6   6   6      919.79      913.77     25.96 o 
   7   6   6       10.32       11.83      7.38 o 
   8   6   6        6.60        0.35      4.58 o 
   9   6   6       10.21       17.86      4.69 o 
  10   6   6       63.43       50.48      7.02 o 
   1   7   6      105.95      104.31      6.67 o 
   2   7   6      504.11      522.89     16.49 o 
   3   7   6       96.03       95.37      9.63 o 
   4   7   6        0.47        0.96      3.28 o 
   5   7   6        0.57        7.83      7.87 o 
   6   7   6        0.99        0.05      3.66 o 
   7   7   6        1.18        3.99      3.68 o 
   8   7   6       38.02       45.71      7.75 o 
   0   8   6      133.96      160.06     15.38 o 
   1   8   6        3.22       -2.21      4.31 o 
   2   8   6       23.48       34.45      7.17 o 
   3   8   6        0.01       -5.32      6.00 o 
   4   8   6        1.77        4.25      4.15 o 
   5   8   6        0.19       -3.10      3.10 o 
   6   8   6        1.72       -2.16      2.57 o 
   1   9   6       85.75       86.08      6.90 o 
   2   9   6       50.82       56.06      6.86 o 
   3   9   6       10.07        7.34      4.41 o 
   1   1   7    13376.82    13194.18     65.61 o 
   2   1   7     7235.32     6804.80     79.54 o 
   3   1   7       37.79       37.96      5.51 o 
   4   1   7       17.13       12.45      4.18 o 
   5   1   7      154.60      152.24     10.55 o 
   6   1   7      155.22      175.07     10.45 o 
   7   1   7       90.76       93.15      5.31 o 
   8   1   7       15.41       12.88      3.23 o 
   9   1   7      304.91      310.92     13.15 o 
  10   1   7       64.13       53.44      6.75 o 
  11   1   7        1.05       -3.59      4.25 o 
  12   1   7        0.04        4.86      4.34 o 
   0   2   7      140.35      139.50     15.62 o 
   1   2   7      479.63      506.74     11.36 o 
   2   2   7     4051.85     4171.19     36.07 o 
   3   2   7     1374.32     1492.15     30.36 o 
   4   2   7     1667.04     1771.63     36.51 o 
   5   2   7     2295.68     2283.12     38.34 o 
   6   2   7      843.24      805.33     16.05 o 
   7   2   7      558.25      553.25     12.07 o 
   8   2   7        0.37       -6.32      6.32 o 
   9   2   7      192.16      197.76     11.14 o 
  10   2   7       21.79       21.39      4.54 o 
  11   2   7       54.39       62.09      8.49 o 
  12   2   7       42.57       48.24     10.75 o 
   1   3   7       25.88       28.33      5.23 o 
   2   3   7     1015.33      926.41     23.29 o 
   3   3   7     2321.09     2510.31     42.02 o 
   4   3   7      156.88      128.95      8.96 o 
   5   3   7      278.62      265.21     10.97 o 
   6   3   7      305.67      288.26     11.87 o 
   7   3   7      609.38      639.35     19.16 o 
   8   3   7      627.97      654.92     21.78 o 
   9   3   7       18.41       19.23      6.26 o 
  10   3   7      134.13      126.54      8.63 o 
  11   3   7       59.60       61.00      7.03 o 
  12   3   7        0.20        6.85      5.29 o 
   0   4   7      370.32      417.55     25.19 o 
   1   4   7      582.63      632.83     34.14 o 
   2   4   7      131.70      122.87     14.43 o 
   3   4   7       13.59        9.22      7.43 o 
   4   4   7      237.35      214.80     10.07 o 
   5   4   7      896.58      820.19     26.40 o 
   6   4   7       20.36        3.23     11.69 o 
   7   4   7        0.77       -8.55     13.48 o 
   8   4   7      624.82      637.77     32.89 o 
   9   4   7        2.62       -5.65      6.91 o 
  10   4   7       12.07       10.09      5.16 o 
  11   4   7       35.50       35.17      5.17 o 
   1   5   7       57.73       61.66      4.61 o 
   2   5   7        0.84       -2.42      2.42 o 
   3   5   7        0.56       -0.96      3.05 o 
   4   5   7       35.87       33.94      4.99 o 
   5   5   7       66.48       62.42      6.24 o 
   6   5   7      118.81      108.97     10.02 o 
   7   5   7        6.79        4.97      6.44 o 
   8   5   7      107.06      109.21     14.87 o 
   9   5   7       52.77       51.50      5.75 o 
  10   5   7        1.75       -0.45      3.70 o 
   0   6   7      282.66      268.07     24.64 o 
   1   6   7       17.47       15.79      3.40 o 
   2   6   7      151.93      152.91      7.68 o 
   3   6   7        0.03        5.42     12.04 o 
   4   6   7       93.25       90.56      9.20 o 
   5   6   7        0.15        6.75      3.64 o 
   6   6   7       75.69       75.23      8.52 o 
   7   6   7       40.19       41.57      9.50 o 
   8   6   7        0.07       -3.42      6.20 o 
   9   6   7        1.14        3.34      4.01 o 
  10   6   7        4.70        4.78      3.56 o 
   1   7   7       88.93      100.45      6.64 o 
   2   7   7      208.83      213.16     10.79 o 
   3   7   7      115.33      101.96      9.90 o 
   4   7   7      384.57      362.24     17.60 o 
   5   7   7        2.77        4.83      9.50 o 
   6   7   7       21.68       22.35      4.77 o 
   7   7   7       11.43       14.36      4.68 o 
   8   7   7       73.90       69.78      6.12 o 
   0   8   7      214.56      200.27     17.29 o 
   1   8   7       57.04       54.90      6.85 o 
   2   8   7        1.53        4.14      6.48 o 
   3   8   7        1.50        2.27      6.47 o 
   4   8   7        3.35        3.00      3.75 o 
   5   8   7       31.46       27.86      6.72 o 
   6   8   7       60.81       54.57      6.75 o 
   1   9   7       30.23       36.47      4.14 o 
   2   9   7        0.34       13.85      5.06 o 
   3   9   7       44.48       59.98      6.87 o 
   0   0   8      539.02      473.85     21.57 o 
   1   0   8     3219.67     3064.00     55.48 o 
   2   0   8      726.07      741.67     35.35 o 
   3   0   8      668.06      655.37     30.40 o 
   4   0   8       73.75       73.27     12.29 o 
   5   0   8      121.50      111.05     16.22 o 
   6   0   8      626.36      657.41     33.01 o 
   7   0   8     1266.98     1262.01     33.35 o 
   8   0   8      365.03      364.63     16.42 o 
   9   0   8       35.39       29.31      8.63 o 
  10   0   8       76.80       72.50      9.81 o 
  11   0   8      292.05      270.37     24.29 o 
  12   0   8      110.13      141.90     15.16 o 
   1   1   8       17.70       15.83      4.30 o 
   2   1   8     1929.14     1741.29     38.35 o 
   3   1   8     3158.26     2995.45     39.28 o 
   4   1   8      226.94      237.63     12.30 o 
   5   1   8      468.21      469.23     18.35 o 
   6   1   8       32.21       30.07      4.56 o 
   7   1   8      212.47      217.77      7.90 o 
   8   1   8        1.91        6.06      4.08 o 
   9   1   8      445.48      448.59     13.17 o 
  10   1   8      226.17      223.62     11.49 o 
  11   1   8       14.69       16.08      4.99 o 
  12   1   8        0.38       -4.56     13.08 o 
   0   2   8      832.31      899.58     38.68 o 
   1   2   8      912.61      878.54     16.33 o 
   2   2   8      547.80      627.92     15.15 o 
   3   2   8      129.59      127.95      9.83 o 
   4   2   8      113.18      136.56     11.04 o 
   5   2   8      148.99      109.15      9.09 o 
   6   2   8        4.26        6.53      3.30 o 
   7   2   8      317.39      295.18      9.08 o 
   8   2   8      460.57      427.63     12.85 o 
   9   2   8      156.62      147.82      9.80 o 
  10   2   8      224.58      209.00     11.21 o 
  11   2   8        4.91        7.86      5.98 o 
  12   2   8        0.20        7.12      4.85 o 
   1   3   8     1390.50     1459.73     40.96 o 
   2   3   8      362.79      365.38     15.42 o 
   3   3   8      292.98      311.81     15.38 o 
   4   3   8       12.27        6.12      4.45 o 
   5   3   8      659.54      705.97     17.87 o 
   6   3   8      204.40      205.97     10.20 o 
   7   3   8       21.20       27.67      5.16 o 
   8   3   8      163.68      171.93     13.88 o 
   9   3   8        5.24        7.87      9.22 o 
  10   3   8        0.33        2.56      4.22 o 
  11   3   8       26.79       23.19     12.35 o 
  12   3   8        7.52        2.06      5.28 o 
   0   4   8      356.28      375.92     23.79 o 
   1   4   8      480.24      454.96     58.95 o 
   2   4   8        4.05        4.15      6.74 o 
   3   4   8       21.27       25.60      9.22 o 
   4   4   8       21.32       25.61      3.51 o 
   5   4   8      171.93      142.78     14.96 o 
   6   4   8       60.50       57.24      7.91 o 
   7   4   8       19.44       20.79      9.74 o 
   8   4   8       56.59       61.31     11.42 o 
   9   4   8       89.83       75.29     12.59 o 
  10   4   8       13.50       19.65      3.96 o 
  11   4   8       73.25       70.98      6.34 o 
   1   5   8     1915.84     1897.99     52.03 o 
   2   5   8      321.69      330.69      8.88 o 
   3   5   8      182.32      178.84      7.39 o 
   4   5   8       83.92       95.65      6.45 o 
   5   5   8      191.65      217.51     13.35 o 
   6   5   8        9.02       -3.59      4.76 o 
   7   5   8       59.45       70.10     12.84 o 
   8   5   8      144.04      124.91     15.54 o 
   9   5   8      300.75      290.51     11.64 o 
  10   5   8       13.11       20.67      4.54 o 
   0   6   8       64.78       63.24      7.53 o 
   1   6   8     1024.96     1036.71     18.02 o 
   2   6   8      336.38      328.57     13.47 o 
   3   6   8      288.13      299.16     16.71 o 
   4   6   8        8.13        5.78      4.06 o 
   5   6   8      246.78      238.06     14.05 o 
   6   6   8      285.26      284.44     14.92 o 
   7   6   8       19.59       18.86      6.76 o 
   8   6   8        0.72        6.10      5.72 o 
   9   6   8        9.39        8.84      4.40 o 
   1   7   8      154.15      143.19      9.24 o 
   2   7   8      108.67      105.19      7.98 o 
   3   7   8       92.34       99.93      9.68 o 
   4   7   8        0.36       -1.54      3.93 o 
   5   7   8       21.90       27.95      5.64 o 
   6   7   8       11.73        4.61      3.95 o 
   7   7   8       11.43       11.47      4.36 o 
   8   7   8       19.97       21.24      4.17 o 
   0   8   8        1.42       -3.33      5.76 o 
   1   8   8        0.84       -4.07      4.07 o 
   2   8   8        0.12        7.17      5.01 o 
   3   8   8        8.39        7.88      6.14 o 
   4   8   8        0.02        7.18      3.35 o 
   5   8   8       11.54        8.97      7.70 o 
   6   8   8        6.14       -2.97      4.00 o 
   1   9   8        5.18        6.79      4.01 o 
   2   9   8       33.00       32.13      5.95 o 
   3   9   8       21.41       16.26      4.35 o 
   1   1   9      127.67      123.88      8.26 o 
   2   1   9        2.14        9.61      5.17 o 
   3   1   9     1274.86     1230.29     31.03 o 
   4   1   9     5674.65     5877.71     60.41 o 
   5   1   9       58.97       40.40      7.94 o 
   6   1   9      530.08      534.91     17.50 o 
   7   1   9       17.92       13.65      3.07 o 
   8   1   9      491.82      499.80     12.78 o 
   9   1   9       33.46       43.18      5.15 o 
  10   1   9       10.04       15.11      5.61 o 
  11   1   9        0.90        7.66      6.18 o 
  12   1   9        0.07        3.84      7.16 o 
   0   2   9    12253.71    12917.84    458.59 o 
   1   2   9       29.45       22.01      3.68 o 
   2   2   9     1149.54     1139.55     24.62 o 
   3   2   9       33.43       44.80      6.44 o 
   4   2   9     5185.88     5197.32     73.99 o 
   5   2   9      173.23      182.33     11.94 o 
   6   2   9      336.02      281.46     10.39 o 
   7   2   9      221.01      209.28      8.51 o 
   8   2   9        2.14       11.97      6.60 o 
   9   2   9       21.54       18.82      4.96 o 
  10   2   9        7.18       14.47      4.82 o 
  11   2   9       35.10       19.68      9.25 o 
  12   2   9       87.90       82.20      7.82 o 
   1   3   9      512.91      495.13     20.44 o 
   2   3   9      801.05      711.25     21.97 o 
   3   3   9     1016.97     1019.20     28.09 o 
   4   3   9     1132.87     1153.94     32.26 o 
   5   3   9       20.20       12.56      4.12 o 
   6   3   9      149.97      145.74      8.94 o 
   7   3   9       11.02       14.13      6.15 o 
   8   3   9     1085.59     1100.40     42.41 o 
   9   3   9      173.70      169.88     12.27 o 
  10   3   9      155.95      164.63      9.48 o 
  11   3   9        0.17        6.67      3.61 o 
  12   3   9       32.57       22.89      6.97 o 
   0   4   9      307.50      286.45     37.05 o 
   1   4   9        5.79       -1.39      7.40 o 
   2   4   9      766.15      713.68     39.92 o 
   3   4   9       30.49       27.73      5.36 o 
   4   4   9      283.49      326.33     16.95 o 
   5   4   9       81.30       83.29     10.69 o 
   6   4   9      563.03      539.71     21.28 o 
   7   4   9      512.90      493.75     29.42 o 
   8   4   9       41.40       33.08      9.11 o 
   9   4   9       13.64       13.51      6.71 o 
  10   4   9       46.95       43.32      4.97 o 
  11   4   9       17.46        9.15      4.89 o 
   1   5   9       52.28       53.83      4.76 o 
   2   5   9       69.41       69.46      5.94 o 
   3   5   9        2.78        1.67      4.00 o 
   4   5   9      267.32      296.18     11.17 o 
   5   5   9        0.62       -5.49      5.75 o 
   6   5   9       11.44       13.90      5.85 o 
   7   5   9      110.75       87.34     13.48 o 
   8   5   9       36.13       42.16      9.59 o 
   9   5   9      125.03      122.02     10.14 o 
  10   5   9       23.98       29.16      4.72 o 
   0   6   9       45.13       47.82      6.28 o 
   1   6   9      112.32      113.82      7.51 o 
   2   6   9        4.57        6.96      3.67 o 
   3   6   9      117.75      113.33      7.76 o 
   4   6   9       12.89       16.68      7.01 o 
   5   6   9        1.69        2.10      5.52 o 
   6   6   9       57.24       64.09      7.85 o 
   7   6   9        3.31        0.05      5.55 o 
   8   6   9        0.04        5.53      5.98 o 
   9   6   9        3.09        6.20      3.65 o 
   1   7   9      157.90      161.03     12.21 o 
   2   7   9       69.54       77.23      8.80 o 
   3   7   9        4.04        7.02      6.62 o 
   4   7   9      155.12      153.11     16.97 o 
   5   7   9       16.79       26.52      5.50 o 
   6   7   9        1.04        4.37      9.50 o 
   7   7   9        0.97        0.18      3.43 o 
   8   7   9       38.12       39.97      5.29 o 
   0   8   9      191.94      187.19     16.27 o 
   1   8   9       19.78       11.63      4.16 o 
   2   8   9       41.39       45.03      5.55 o 
   3   8   9        0.94       -4.27      5.24 o 
   4   8   9       26.63       27.75      6.70 o 
   5   8   9       26.42       26.74      8.45 o 
   6   8   9      137.05      113.87      8.72 o 
   1   9   9        2.69        3.68      3.68 o 
   2   9   9       50.49       44.38      5.98 o 
   0   0  10      123.91       92.53     16.76 o 
   1   0  10     3081.75     3023.51     62.34 o 
   2   0  10     3379.81     3290.59    148.75 o 
   3   0  10      209.17      193.48     19.05 o 
   4   0  10     2078.76     2042.52    128.73 o 
   5   0  10     1423.40     1435.82     56.04 o 
   6   0  10       54.68       46.69      8.53 o 
   7   0  10     2252.74     2234.88     33.19 o 
   8   0  10       19.24        8.40     11.65 o 
   9   0  10      283.87      296.10     18.22 o 
  10   0  10        9.70       -8.17      9.47 o 
  11   0  10      153.77      165.14     18.19 o 
  12   0  10       33.66       48.80      8.75 o 
   1   1  10       13.81       13.90      4.43 o 
   2   1  10       47.58       55.30      7.69 o 
   3   1  10     3208.68     3097.68     67.60 o 
   4   1  10      641.00      650.08     24.81 o 
   5   1  10      558.30      498.12     23.69 o 
   6   1  10        0.15        3.12      2.70 o 
   7   1  10      252.57      241.78      8.59 o 
   8   1  10      142.98      141.26      7.11 o 
   9   1  10      914.39      905.35     20.30 o 
  10   1  10       13.01       16.06      5.67 o 
  11   1  10       17.51       14.09      5.41 o 
  12   1  10        0.04        4.83      5.37 o 
   0   2  10     3738.77     3838.08     70.37 o 
   1   2  10     1204.40     1154.23     22.43 o 
   2   2  10       29.56       38.05      5.99 o 
   3   2  10      228.47      231.21     17.41 o 
   4   2  10     1300.09     1203.89     34.67 o 
   5   2  10     2506.37     2557.41     59.27 o 
   6   2  10      141.58      134.03      9.15 o 
   7   2  10        5.78       -5.16      5.16 o 
   8   2  10        0.37        8.41      8.45 o 
   9   2  10       18.06       22.32      5.25 o 
  10   2  10        5.41        9.23      4.25 o 
  11   2  10        0.57        6.59      7.55 o 
  12   2  10        7.92        7.46      7.25 o 
   1   3  10     1260.69     1242.94     33.19 o 
   2   3  10       63.81       60.92      8.13 o 
   3   3  10       18.87       18.34      5.23 o 
   4   3  10        8.47        6.14      3.88 o 
   5   3  10      208.25      201.98     11.71 o 
   6   3  10        9.34       14.96      6.14 o 
   7   3  10      284.52      263.85     15.43 o 
   8   3  10        9.93       10.69      7.27 o 
   9   3  10        9.44       12.18      8.03 o 
  10   3  10       46.94       54.12     12.01 o 
  11   3  10      105.98      106.56      7.97 o 
  12   3  10        2.29        9.30      5.22 o 
   0   4  10       57.61       52.69     14.00 o 
   1   4  10      857.76      935.62     42.38 o 
   2   4  10        4.76        6.77      3.19 o 
   3   4  10       20.74       22.09      3.44 o 
   4   4  10       13.49       15.77      4.44 o 
   5   4  10      556.54      520.22     35.66 o 
   6   4  10      201.95      200.45     13.46 o 
   7   4  10       24.08       32.67     10.34 o 
   8   4  10        1.07        7.75      8.64 o 
   9   4  10        0.52        2.92      6.61 o 
  10   4  10       11.80       17.50      3.47 o 
  11   4  10        9.99       12.04      3.71 o 
   1   5  10      130.05      125.79      8.43 o 
   2   5  10      274.04      280.98     11.35 o 
   3   5  10     1827.20     1908.60     28.89 o 
   4   5  10       44.88       47.19      6.46 o 
   5   5  10       35.44       31.71      8.24 o 
   6   5  10        0.16        3.51      4.69 o 
   7   5  10      198.07      215.99     19.90 o 
   8   5  10      110.22       92.59     13.38 o 
   9   5  10      153.29      182.31      9.16 o 
  10   5  10        0.64        1.86      2.56 o 
   0   6  10      316.08      325.00     18.35 o 
   1   6  10     2343.11     2325.45     33.58 o 
   2   6  10       17.12       16.50      3.90 o 
   3   6  10     1587.33     1555.79     59.93 o 
   4   6  10      146.88      141.81     14.99 o 
   5   6  10       71.01       71.80      8.38 o 
   6   6  10       45.89       47.25      7.08 o 
   7   6  10       24.41       58.65     10.16 o 
   8   6  10       15.87       23.46      7.62 o 
   9   6  10       11.12        6.60      5.67 o 
   1   7  10        4.54       -2.37      4.54 o 
   2   7  10        0.06       -2.38      4.35 o 
   3   7  10      401.86      382.29     26.95 o 
   4   7  10       56.20       55.44     11.35 o 
   5   7  10        6.69        3.64      5.20 o 
   6   7  10        9.99       11.55      5.36 o 
   7   7  10       43.52       35.82      5.22 o 
   8   7  10        6.19        6.91      3.47 o 
   0   8  10       62.89       58.68     10.03 o 
   1   8  10        7.96        6.69      3.70 o 
   2   8  10       26.15       19.35      6.57 o 
   3   8  10        0.16       -6.05      6.05 o 
   4   8  10        1.85        2.85      5.24 o 
   5   8  10        0.05        4.19      2.95 o 
   1   9  10        0.22        6.82      3.83 o 
   2   9  10       16.77        8.56      3.65 o 
   1   1  11      524.72      492.60     17.00 o 
   2   1  11      564.03      499.09     20.69 o 
   3   1  11      686.12      662.19     25.00 o 
   4   1  11     1559.47     1471.33     46.27 o 
   5   1  11        4.60        7.75      5.74 o 
   6   1  11       66.71       56.79      5.50 o 
   7   1  11      160.86      170.83      8.15 o 
   8   1  11      439.83      455.97     13.46 o 
   9   1  11        7.55       13.25      4.14 o 
  10   1  11        6.09        4.97      5.74 o 
  11   1  11       28.69       23.33      6.07 o 
  12   1  11        1.95       -2.77      5.33 o 
   0   2  11    18621.71    18025.91    142.84 o 
   1   2  11     3073.53     3413.85     58.66 o 
   2   2  11       69.18      105.35      9.32 o 
   3   2  11     1845.63     1763.17     47.80 o 
   4   2  11     1597.67     1411.19     40.54 o 
   5   2  11      334.77      381.00     15.53 o 
   6   2  11      187.03      166.33     10.35 o 
   7   2  11       83.90       90.76      9.19 o 
   8   2  11      243.31      267.75     15.04 o 
   9   2  11        9.15       18.70      4.96 o 
  10   2  11       76.91       81.49      8.64 o 
  11   2  11        0.10       -6.75      7.50 o 
  12   2  11      123.13      125.52      8.84 o 
   1   3  11      531.64      501.57     22.29 o 
   2   3  11     4544.27     4462.85     64.40 o 
   3   3  11      264.54      250.06     16.62 o 
   4   3  11      426.89      365.55     15.26 o 
   5   3  11        1.00       -1.43      3.73 o 
   6   3  11       16.87       22.86      4.53 o 
   7   3  11        8.65      -10.14     17.90 o 
   8   3  11      312.92      323.42     23.95 o 
   9   3  11      118.78      130.58     15.50 o 
  10   3  11      235.65      237.99     13.50 o 
  11   3  11       19.88       12.98      6.16 o 
   0   4  11      373.21      376.43     23.93 o 
   1   4  11      153.60      146.03      9.28 o 
   2   4  11      383.38      406.75     15.29 o 
   3   4  11      138.67      140.11      7.67 o 
   4   4  11      110.95      107.07      8.55 o 
   5   4  11        7.71        1.65      6.98 o 
   6   4  11      572.31      503.26     22.47 o 
   7   4  11       13.06       18.24      9.41 o 
   8   4  11       31.93       31.72      9.19 o 
   9   4  11        2.57       12.62      7.84 o 
  10   4  11       17.46       27.27      4.54 o 
  11   4  11        9.66        0.28      2.85 o 
   1   5  11        2.54        3.38      4.68 o 
   2   5  11      390.81      384.76     17.13 o 
   3   5  11        5.61        3.53      4.81 o 
   4   5  11       20.44       32.76      8.75 o 
   5   5  11       32.47       27.52      5.66 o 
   6   5  11       66.34       55.70      8.51 o 
   7   5  11       34.34       36.21     10.79 o 
   8   5  11       19.02       11.37      6.59 o 
   9   5  11        3.93        3.91      4.05 o 
  10   5  11       36.03       35.43      3.80 o 
   0   6  11      248.58      255.31     16.46 o 
   1   6  11        3.79        6.50      4.00 o 
   2   6  11      216.40      217.20     12.00 o 
   3   6  11       22.51       31.47     11.98 o 
   4   6  11        1.72        0.49      4.76 o 
   5   6  11       59.07       52.29      7.66 o 
   6   6  11      105.62      100.33      9.25 o 
   7   6  11        0.02       -0.26      5.84 o 
   8   6  11       21.77       17.43      6.04 o 
   9   6  11        0.12        1.13      3.13 o 
   1   7  11        0.57        9.80      5.23 o 
   2   7  11        7.41        1.16      4.34 o 
   3   7  11        0.66        5.82      7.67 o 
   4   7  11      390.89      369.64     25.14 o 
   5   7  11      107.41      106.03     12.77 o 
   6   7  11        0.06       -0.22      4.74 o 
   7   7  11       34.13       30.60      6.21 o 
   8   7  11       82.25       56.57      7.31 o 
   0   8  11      124.21      133.75     13.43 o 
   1   8  11       16.52       19.34      4.76 o 
   2   8  11       49.94       48.76      9.78 o 
   3   8  11        0.23        0.97      5.10 o 
   4   8  11       10.36        9.88      5.84 o 
   5   8  11       20.98       16.21      3.73 o 
   0   0  12     2485.08     2237.90     79.91 o 
   1   0  12     1202.57     1235.52     45.49 o 
   2   0  12      745.87      770.74     36.70 o 
   3   0  12      235.70      236.54     26.82 o 
   4   0  12        3.43        8.72     13.73 o 
   5   0  12     1356.68     1246.86     67.71 o 
   6   0  12       71.09       72.23      7.52 o 
   7   0  12      935.18      906.97     22.29 o 
   8   0  12      320.43      310.49     16.43 o 
   9   0  12        1.06        1.61      7.28 o 
  10   0  12       99.33       78.22     14.53 o 
  11   0  12      250.70      249.50     21.16 o 
  12   0  12        4.46       10.73      5.87 o 
   1   1  12       54.62       36.57      8.37 o 
   2   1  12        0.07       -1.70      5.15 o 
   3   1  12      263.81      201.51     16.71 o 
   4   1  12       11.05       12.60      5.77 o 
   5   1  12     2472.98     2558.62     37.82 o 
   6   1  12      441.47      427.36     11.67 o 
   7   1  12      671.96      665.29     15.57 o 
   8   1  12      466.02      452.34     13.47 o 
   9   1  12      474.41      509.90     17.46 o 
  10   1  12       68.30       68.30     15.08 o 
  11   1  12        0.10       -1.68      8.41 o 
  12   1  12        1.03        3.03      5.56 o 
   0   2  12     5350.06     5535.44    157.72 o 
   1   2  12       41.16       38.70      9.63 o 
   2   2  12     3375.34     3614.00     66.91 o 
   3   2  12     1776.08     1828.35     50.47 o 
   4   2  12      673.02      666.59     29.02 o 
   5   2  12     2605.90     2533.46     40.63 o 
   6   2  12        9.20        0.34      8.67 o 
   7   2  12        1.23        4.99      5.99 o 
   8   2  12      117.18      113.81     10.68 o 
   9   2  12       17.82       19.37      5.97 o 
  10   2  12       23.53       32.13      6.06 o 
  11   2  12        0.48        9.18      7.78 o 
  12   2  12        2.45        4.04      6.63 o 
   1   3  12        8.54        9.54      6.91 o 
   2   3  12      181.83      191.79     14.01 o 
   3   3  12       88.98      106.56     11.28 o 
   4   3  12       60.79       63.12      5.59 o 
   5   3  12       30.83       29.87      6.03 o 
   6   3  12        0.52       12.24      4.66 o 
   7   3  12       17.65       11.88      6.19 o 
   8   3  12       41.83       41.74     10.51 o 
   9   3  12        8.86       19.35      8.48 o 
  10   3  12       87.77       79.51      8.15 o 
  11   3  12       14.25       10.40      3.33 o 
   0   4  12      610.52      670.72     32.68 o 
   1   4  12      392.65      400.59     16.30 o 
   2   4  12       59.09       69.17      5.41 o 
   3   4  12        0.03        1.29      3.12 o 
   4   4  12        4.14        3.56      3.55 o 
   5   4  12      215.12      222.22     15.91 o 
   6   4  12        4.83        6.77     10.06 o 
   7   4  12      118.09      121.78     15.66 o 
   8   4  12        2.26        2.26      6.40 o 
   9   4  12        3.85       10.82      7.59 o 
  10   4  12        0.78        2.63      4.16 o 
  11   4  12       38.62       38.39      7.26 o 
   1   5  12      244.97      254.66     21.62 o 
   2   5  12        0.21        5.39      5.57 o 
   3   5  12      861.41      884.00     19.85 o 
   4   5  12      315.90      301.34     16.01 o 
   5   5  12       22.25       24.50      5.51 o 
   6   5  12      165.35      139.37     14.28 o 
   7   5  12       49.10       57.14     10.58 o 
   8   5  12        2.50        5.34      6.81 o 
   9   5  12       83.34       88.91     11.16 o 
  10   5  12        0.30       14.62      4.71 o 
   0   6  12      657.77      673.66     26.31 o 
   1   6  12      468.24      491.94     18.29 o 
   2   6  12       22.19       15.42      4.84 o 
   3   6  12       19.77       22.00      6.64 o 
   4   6  12      209.28      193.18     12.86 o 
   5   6  12      155.60      149.44     11.18 o 
   6   6  12       23.08       25.48      5.71 o 
   7   6  12      160.50      147.47     14.39 o 
   8   6  12        7.76       10.07      5.74 o 
   9   6  12        0.37       -1.53      4.96 o 
   1   7  12       46.53       52.08      7.47 o 
   2   7  12        3.44        7.55      4.51 o 
   3   7  12       87.77       89.05     14.47 o 
   4   7  12       16.60       19.85      7.95 o 
   5   7  12       39.28       35.44      5.79 o 
   6   7  12        2.20        5.77      3.54 o 
   7   7  12       20.97       24.07      5.53 o 
   0   8  12       35.64       36.91      7.63 o 
   1   8  12        2.43       -1.15      5.16 o 
   2   8  12        0.25        4.86      5.58 o 
   3   8  12        2.12        3.91      5.03 o 
   4   8  12       20.29       22.73      6.66 o 
   5   8  12        4.35        3.61      9.68 o 
   1   1  13      555.07      563.45     26.03 o 
   2   1  13     1312.62     1235.66     35.47 o 
   3   1  13      218.28      231.59     16.45 o 
   4   1  13       62.40       41.75      8.61 o 
   5   1  13        7.41        5.96      3.37 o 
   6   1  13       15.37       23.45      4.18 o 
   7   1  13      151.92      140.26      8.38 o 
   8   1  13        1.98        8.73      4.77 o 
   9   1  13        7.69       10.80      4.89 o 
  10   1  13      160.13      169.03     13.47 o 
  11   1  13       29.03       15.09      7.85 o 
  12   1  13        1.10        1.13      4.44 o 
   0   2  13      166.39      147.45     14.99 o 
   1   2  13      742.31      786.38     34.26 o 
   2   2  13     1204.73     1082.95     40.50 o 
   3   2  13     1381.43     1399.97     49.58 o 
   4   2  13      124.94      101.92      8.49 o 
   5   2  13       25.19       25.70      5.33 o 
   6   2  13     1453.21     1452.53     33.23 o 
   7   2  13       38.67       36.79      6.38 o 
   8   2  13       74.16       82.11      8.84 o 
   9   2  13        9.53       12.93      5.36 o 
  10   2  13      105.32      114.82      9.81 o 
  11   2  13       21.91       21.92      8.67 o 
  12   2  13       70.10       45.80      7.97 o 
   1   3  13     1203.63     1125.82     45.69 o 
   2   3  13     1274.59     1237.81     62.75 o 
   3   3  13       19.45       20.55      4.78 o 
   4   3  13      143.78      115.03      7.53 o 
   5   3  13        3.52        5.96      4.61 o 
   6   3  13      147.09      163.78     21.03 o 
   7   3  13       54.84       57.87     11.58 o 
   8   3  13      382.23      362.02     24.78 o 
   9   3  13       44.60       41.85      9.09 o 
  10   3  13      261.44      284.59     14.16 o 
  11   3  13        3.62        6.55      3.71 o 
   0   4  13     1650.85     1620.43     52.19 o 
   1   4  13       84.03       94.26      8.39 o 
   2   4  13       17.01       13.99      3.59 o 
   3   4  13       45.00       44.92      5.14 o 
   4   4  13      213.41      189.56     11.24 o 
   5   4  13        8.73        3.31     11.20 o 
   6   4  13       76.22       69.19     12.02 o 
   7   4  13        0.01        1.17      7.35 o 
   8   4  13      170.79      168.35     17.01 o 
   9   4  13        0.43       -3.64      6.85 o 
  10   4  13       18.07        8.13      4.28 o 
   1   5  13     1177.35     1144.49     33.89 o 
   2   5  13       11.84       10.84      5.13 o 
   3   5  13       56.78       59.45      6.07 o 
   4   5  13      136.15      121.89      8.88 o 
   5   5  13        0.73        2.90      4.30 o 
   6   5  13       14.24       12.79      5.05 o 
   7   5  13        4.50       11.01      7.21 o 
   8   5  13       56.59       60.09     10.50 o 
   9   5  13        4.73       17.14      6.73 o 
  10   5  13        7.07       18.72      5.42 o 
   0   6  13        0.20       -0.32      6.56 o 
   1   6  13       34.16       39.00      5.97 o 
   2   6  13        9.31       12.06      4.66 o 
   3   6  13      176.39      160.28     13.81 o 
   4   6  13        0.07        1.78      5.20 o 
   5   6  13      114.71      104.19      9.88 o 
   6   6  13       32.46       22.83      5.46 o 
   7   6  13       21.08        9.33      5.68 o 
   8   6  13        1.43       -3.88      4.80 o 
   9   6  13       14.48       14.84      4.44 o 
   1   7  13        5.33        2.76      5.10 o 
   2   7  13       22.35       19.61      5.40 o 
   3   7  13       27.58       34.20     10.36 o 
   4   7  13      222.22      200.35     18.56 o 
   5   7  13       59.93       45.38      8.78 o 
   6   7  13        3.43        4.32      3.03 o 
   7   7  13        5.28        2.30      3.61 o 
   0   8  13      117.55      107.30     11.57 o 
   1   8  13        5.88        6.69      3.61 o 
   2   8  13       36.22       37.43      8.09 o 
   3   8  13        4.63       -1.64      4.66 o 
   4   8  13       24.91       26.83      6.19 o 
   0   0  14       17.47       12.61     13.21 o 
   1   0  14     1427.84     1291.35     52.68 o 
   2   0  14      338.85      304.22     26.79 o 
   3   0  14       15.94       26.70      9.02 o 
   4   0  14       33.70       31.44      9.35 o 
   5   0  14     1076.88     1053.23     33.19 o 
   6   0  14      572.25      547.57     21.81 o 
   7   0  14     1030.36      985.47     38.56 o 
   8   0  14      155.48      166.50     15.40 o 
   9   0  14       55.14       43.00     11.60 o 
  10   0  14        3.66        7.70      8.18 o 
  11   0  14      225.66      211.66     18.57 o 
   1   1  14       15.23        5.13      5.25 o 
   2   1  14      248.37      236.69     16.96 o 
   3   1  14     3214.57     3081.01     60.42 o 
   4   1  14      583.84      558.94     21.82 o 
   5   1  14      156.03      155.41      8.31 o 
   6   1  14      439.27      409.48     13.63 o 
   7   1  14      850.12      848.65     16.97 o 
   8   1  14       15.23        0.61     12.56 o 
   9   1  14       34.38       48.61      6.47 o 
  10   1  14        0.54        6.46      4.63 o 
  11   1  14       21.43       31.41      9.53 o 
   0   2  14       19.08       23.58      7.92 o 
   1   2  14       13.78       16.68      7.57 o 
   2   2  14      215.26      206.05     17.91 o 
   3   2  14      247.93      207.14     18.60 o 
   4   2  14      472.04      470.18     23.22 o 
   5   2  14       18.34       18.25      3.97 o 
   6   2  14       82.39       76.89     15.05 o 
   7   2  14      972.08      921.84     25.42 o 
   8   2  14       75.18       79.43      8.68 o 
   9   2  14      199.03      208.78     12.79 o 
  10   2  14       63.74       65.11      7.50 o 
  11   2  14       15.41       25.39      8.03 o 
   1   3  14      158.08      146.88     11.64 o 
   2   3  14      169.53      223.80     17.78 o 
   3   3  14       40.49       38.41      3.78 o 
   4   3  14       24.67       21.82      5.46 o 
   5   3  14       55.31       43.62      6.47 o 
   6   3  14       25.39       33.54      7.69 o 
   7   3  14       34.72       51.75     11.58 o 
   8   3  14       10.95       13.10      8.60 o 
   9   3  14       11.27       -0.69      6.76 o 
  10   3  14       78.23       88.89      9.22 o 
  11   3  14        3.08        1.85      5.43 o 
   0   4  14      135.83      179.25     18.58 o 
   1   4  14      681.29      650.35     29.91 o 
   2   4  14        8.67        8.73      3.51 o 
   3   4  14      139.39      116.38      7.51 o 
   4   4  14      140.13      131.49      9.85 o 
   5   4  14      167.96      173.24     14.50 o 
   6   4  14       30.39       28.39      8.94 o 
   7   4  14       26.87       44.87     11.32 o 
   8   4  14        7.32        8.78      6.90 o 
   9   4  14       23.55       19.86      7.02 o 
  10   4  14        7.63        0.66      6.90 o 
   1   5  14     1487.48     1499.53     39.36 o 
   2   5  14       53.29       54.05      8.56 o 
   3   5  14      432.74      431.54     16.27 o 
   4   5  14        0.04       -3.41      3.41 o 
   5   5  14        1.22        7.03      4.90 o 
   6   5  14        2.50        0.47      4.98 o 
   7   5  14        2.05        7.80      7.10 o 
   8   5  14       12.11        8.99      6.63 o 
   9   5  14      172.40      206.26     14.91 o 
   0   6  14      508.03      443.36     31.48 o 
   1   6  14      207.10      191.90     11.99 o 
   2   6  14      347.33      303.66     13.87 o 
   3   6  14       28.61       25.31      9.41 o 
   4   6  14        0.26        2.32      5.17 o 
   5   6  14      257.62      214.00     13.05 o 
   6   6  14       91.87       89.41      8.18 o 
   7   6  14      164.70      160.84     13.51 o 
   8   6  14        6.76       19.12      5.23 o 
   1   7  14      151.09      136.28     11.21 o 
   2   7  14       40.36       32.32      6.16 o 
   3   7  14      131.00      108.70     15.11 o 
   4   7  14        0.82        2.68      6.93 o 
   5   7  14        2.02       -5.15      5.15 o 
   6   7  14        0.75       -3.29      3.29 o 
   0   8  14        6.39       -1.50      4.41 o 
   1   8  14        9.00       13.33      5.19 o 
   2   8  14        9.75       18.91      6.70 o 
   3   8  14        1.10       -1.41      4.27 o 
   4   8  14       16.27       13.00      5.39 o 
   1   1  15      668.88      612.42     34.47 o 
   2   1  15     1571.82     1450.37     41.64 o 
   3   1  15      270.83      278.24     19.25 o 
   4   1  15      259.01      273.00     10.71 o 
   5   1  15       45.10       40.54      5.13 o 
   6   1  15       85.81       84.87      6.75 o 
   7   1  15      161.30      161.85      7.79 o 
   8   1  15       11.13       15.52      5.07 o 
   9   1  15      215.88      208.00     11.13 o 
  10   1  15       88.82       86.73      7.14 o 
  11   1  15        2.21       -5.36      6.34 o 
   0   2  15     1171.08     1034.12     61.26 o 
   1   2  15       96.67       97.98     14.74 o 
   2   2  15      508.60      433.79     26.46 o 
   3   2  15        8.24        9.00      3.13 o 
   4   2  15       85.95       75.88      6.20 o 
   5   2  15        1.92        4.21      4.27 o 
   6   2  15     1631.53     1619.15     35.98 o 
   7   2  15       22.68       36.09      9.88 o 
   8   2  15        0.49        6.41      6.39 o 
   9   2  15        4.18        5.76      6.41 o 
  10   2  15       64.35       75.18      7.95 o 
  11   2  15        3.08        7.50      6.76 o 
   1   3  15        3.29        1.63      3.17 o 
   2   3  15     2697.29     2757.39     51.17 o 
   3   3  15      291.86      258.55      9.22 o 
   4   3  15      672.95      636.54     19.06 o 
   5   3  15       19.26       28.71      4.87 o 
   6   3  15      296.23      248.29     18.64 o 
   7   3  15       49.07       45.13     10.07 o 
   8   3  15      100.37      113.27     14.71 o 
   9   3  15        0.44        0.90      5.85 o 
  10   3  15       68.22       59.16      7.22 o 
  11   3  15       17.10        7.46      5.80 o 
   0   4  15     2599.26     2611.51     69.67 o 
   1   4  15      469.59      459.01     31.74 o 
   2   4  15        2.20        6.59      3.28 o 
   3   4  15      149.58      136.66      8.25 o 
   4   4  15      107.93      105.48      9.54 o 
   5   4  15      201.88      183.03     12.65 o 
   6   4  15      506.43      495.71     29.54 o 
   7   4  15       20.40       20.44      9.14 o 
   8   4  15        0.31       -1.50      6.27 o 
   9   4  15        0.59        5.32      6.20 o 
  10   4  15       27.24       30.69      8.41 o 
   1   5  15      211.68      210.55     18.30 o 
   2   5  15      356.84      356.50     19.69 o 
   3   5  15       38.64       43.53      5.88 o 
   4   5  15        5.24       -1.51      4.58 o 
   5   5  15        6.48       11.69      7.23 o 
   6   5  15       33.99       21.97      5.98 o 
   7   5  15        4.18        9.69      6.64 o 
   8   5  15        0.12       -7.05      7.05 o 
   9   5  15        1.86        6.09      3.01 o 
   0   6  15        4.41       -3.48      6.59 o 
   1   6  15       11.81        9.26      4.72 o 
   2   6  15       15.24       17.60      5.02 o 
   3   6  15       19.70       15.20      7.34 o 
   4   6  15        1.22       -1.47      3.47 o 
   5   6  15        0.06        8.40      8.85 o 
   6   6  15       14.21        9.89      4.11 o 
   7   6  15        0.02        6.79      4.57 o 
   8   6  15       24.41       30.52      5.98 o 
   1   7  15       35.64       34.34      6.81 o 
   2   7  15      182.31      160.74     10.88 o 
   3   7  15       27.65       19.00      8.77 o 
   4   7  15       59.59       73.22     11.63 o 
   5   7  15       34.70       35.32      7.17 o 
   6   7  15        0.53        0.36      3.48 o 
   0   8  15       59.80       68.03      8.87 o 
   1   8  15        8.91        7.06      3.30 o 
   2   8  15       72.26       62.86      9.03 o 
   3   8  15        0.14        6.15      4.88 o 
   4   8  15       24.29       16.01      4.95 o 
   1   0  16     1451.23     1242.77     73.85 o 
   2   0  16       78.58       92.28     17.31 o 
   3   0  16      277.12      285.78     15.13 o 
   4   0  16       10.37        8.53      7.96 o 
   5   0  16     2446.24     2448.62     46.77 o 
   6   0  16      160.97      160.40     12.90 o 
   7   0  16      517.14      502.85     26.25 o 
   8   0  16        0.24        2.83      5.85 o 
   9   0  16      258.01      256.27     13.62 o 
  10   0  16        0.10       -2.02      7.48 o 
  11   0  16       72.60       81.89     11.16 o 
   1   1  16     1324.76     1228.46     72.42 o 
   2   1  16     1008.46      970.88     35.34 o 
   3   1  16      594.27      582.43     15.36 o 
   4   1  16       49.70       48.93      5.30 o 
   5   1  16      261.94      247.26     10.84 o 
   6   1  16       20.40       26.06      4.37 o 
   7   1  16      273.29      245.22     11.21 o 
   8   1  16        1.00       -6.30      6.30 o 
   9   1  16      168.53      198.80     10.86 o 
  10   1  16       76.66       82.87      6.70 o 
  11   1  16        7.19       12.62      7.41 o 
   0   2  16      278.11      254.66     32.16 o 
   1   2  16      350.25      343.04     13.20 o 
   2   2  16       61.85       59.75      6.15 o 
   3   2  16       73.56       77.27      5.56 o 
   4   2  16        1.07        4.16      4.24 o 
   5   2  16        3.62       -1.97      4.07 o 
   6   2  16       30.25       27.44      8.49 o 
   7   2  16      153.99      175.12     17.51 o 
   8   2  16       58.81       60.37     10.66 o 
   9   2  16        0.02       -5.67      6.25 o 
  10   2  16       11.96       15.55      7.42 o 
  11   2  16       64.86       59.87      9.91 o 
   1   3  16      975.53     1043.71     28.26 o 
   2   3  16       71.07       71.25      5.24 o 
   3   3  16      156.97      162.01      7.57 o 
   4   3  16       10.24        9.50      3.83 o 
   5   3  16      420.72      435.19     17.64 o 
   6   3  16        4.51        2.82      7.44 o 
   7   3  16       52.29       40.78      9.99 o 
   8   3  16        0.23       14.25      7.43 o 
   9   3  16        2.55       -5.06      5.92 o 
  10   3  16       11.56        9.45      4.72 o 
  11   3  16        0.31       -4.22      4.92 o 
   0   4  16       45.13       34.61      9.43 o 
   1   4  16      471.59      460.05     21.34 o 
   2   4  16        0.91       -0.66      3.58 o 
   3   4  16       26.88       23.82      5.12 o 
   4   4  16        5.15        6.98      6.78 o 
   5   4  16      188.64      180.67     12.53 o 
   6   4  16       32.65       38.45     10.14 o 
   7   4  16       95.36      106.32     14.33 o 
   8   4  16        3.39        4.08      6.16 o 
   9   4  16        5.97       13.77      6.93 o 
  10   4  16       10.19        8.33      3.79 o 
   1   5  16      437.59      372.57     20.50 o 
   2   5  16      322.17      303.54     18.42 o 
   3   5  16      617.53      665.22     19.36 o 
   4   5  16      494.61      466.32     29.64 o 
   5   5  16        0.74        9.66      6.55 o 
   6   5  16        0.01        7.05      8.11 o 
   7   5  16       35.82       31.44      8.88 o 
   8   5  16       23.81       21.71      6.80 o 
   9   5  16       61.32       81.11      5.29 o 
   0   6  16       18.92       16.39      8.77 o 
   1   6  16      228.38      192.49     14.93 o 
   2   6  16        3.49       10.63      4.25 o 
   3   6  16        0.64        6.22      6.14 o 
   4   6  16        6.43        6.26      3.97 o 
   5   6  16      217.01      206.26     12.11 o 
   6   6  16       38.48       40.64      5.75 o 
   7   6  16       47.62       77.27      9.01 o 
   8   6  16        4.83       16.56      4.76 o 
   1   7  16      219.10      192.78     19.41 o 
   2   7  16        0.14       -3.93      6.86 o 
   3   7  16       28.67       38.87      9.82 o 
   4   7  16       28.06       32.54      8.81 o 
   5   7  16        0.30       -3.33      4.74 o 
   0   8  16      105.38      103.77      9.75 o 
   1   8  16       14.30       24.70      6.32 o 
   2   8  16       18.58       13.80      5.45 o 
   3   8  16       13.59        4.17      3.95 o 
   1   1  17      380.34      442.21     44.33 o 
   2   1  17      188.62      184.70      9.29 o 
   3   1  17        6.56       14.56      3.78 o 
   4   1  17       17.48       12.41      3.55 o 
   5   1  17      459.40      419.72     12.38 o 
   6   1  17      224.25      214.88     10.94 o 
   7   1  17       34.66       38.06      5.15 o 
   8   1  17      232.65      236.03     13.84 o 
   9   1  17       70.45       67.77      6.70 o 
  10   1  17       36.82       36.57      4.74 o 
  11   1  17        1.79        6.45      6.17 o 
   0   2  17      763.18      781.70     21.58 o 
   1   2  17       11.27       11.47      2.82 o 
   2   2  17       48.79       37.56      3.83 o 
   3   2  17       13.72       14.85      2.68 o 
   4   2  17       13.34       12.59      3.53 o 
   5   2  17        1.18        2.65      9.33 o 
   6   2  17      292.20      297.75     19.36 o 
   7   2  17       85.11       73.93     12.49 o 
   8   2  17      152.31      181.86     17.96 o 
   9   2  17       45.33       52.48      9.54 o 
  10   2  17       57.61       52.70      6.65 o 
  11   2  17       28.08       15.05      6.09 o 
   1   3  17      179.27      177.70     11.27 o 
   2   3  17      317.54      295.32     10.36 o 
   3   3  17      218.85      222.17      9.10 o 
   4   3  17     1027.49      990.64     20.34 o 
   5   3  17      280.48      277.41     15.99 o 
   6   3  17      180.96      157.08     17.23 o 
   7   3  17       84.11       87.09     13.38 o 
   8   3  17       82.83       91.35     12.56 o 
   9   3  17       36.90       44.78      9.78 o 
  10   3  17       32.29       28.63      5.12 o 
   0   4  17        4.36        7.78      7.38 o 
   1   4  17        1.02       -1.01      5.53 o 
   2   4  17      382.33      378.34     17.69 o 
   3   4  17      289.45      275.76     12.22 o 
   4   4  17       46.93       62.44      9.08 o 
   5   4  17      211.20      206.77     13.51 o 
   6   4  17      507.54      507.08     28.85 o 
   7   4  17       62.74       75.08     12.14 o 
   8   4  17        7.87       -0.25      6.37 o 
   9   4  17       15.86       23.06      6.66 o 
  10   4  17       21.82       32.86      8.85 o 
   1   5  17        2.20        5.87      5.52 o 
   2   5  17      357.18      322.37     20.16 o 
   3   5  17       55.64       60.26      6.69 o 
   4   5  17       25.55       20.41      4.49 o 
   5   5  17        7.66        6.46      4.46 o 
   6   5  17        1.88       13.40      5.36 o 
   7   5  17       15.14       14.28      6.79 o 
   8   5  17        0.10       -3.42      4.62 o 
   9   5  17        1.93        3.36      9.28 o 
   0   6  17        5.75       14.21      8.21 o 
   1   6  17       31.97       35.89      7.99 o 
   2   6  17       35.65       37.45      5.53 o 
   3   6  17       68.02       61.72     12.01 o 
   4   6  17       46.68       47.45      5.55 o 
   5   6  17        0.06        1.24      3.75 o 
   6   6  17        0.30        3.54      4.92 o 
   7   6  17       25.44       21.15      5.54 o 
   1   7  17       60.46       61.59      7.51 o 
   2   7  17      227.69      181.58     17.40 o 
   3   7  17        6.17        7.11      6.60 o 
   4   7  17        4.54        1.69      5.44 o 
   5   7  17       11.08       12.91      5.87 o 
   0   8  17       11.45        7.07      4.11 o 
   1   8  17       31.66       26.08      5.64 o 
   2   8  17       77.27       72.52      8.21 o 
   3   8  17        9.23        9.98      4.16 o 
   0   0  18      768.68      780.04     30.27 o 
   1   0  18      170.01      197.84     14.65 o 
   2   0  18      427.75      461.75     52.82 o 
   3   0  18      388.22      381.68     18.92 o 
   4   0  18     1521.95     1562.81     38.74 o 
   5   0  18     1441.23     1396.57     58.19 o 
   6   0  18       14.14        8.11      7.67 o 
   7   0  18       78.64       75.20     11.64 o 
   8   0  18        7.22        5.93      4.68 o 
   9   0  18       27.25       27.78      5.60 o 
  10   0  18       19.35        9.04      6.61 o 
   1   1  18     1816.88     2027.93     64.21 o 
   2   1  18      481.82      485.61     16.75 o 
   3   1  18      188.64      190.58     10.19 o 
   4   1  18        0.74       -2.96      4.33 o 
   5   1  18       80.33       87.73      6.38 o 
   6   1  18      168.22      184.92     11.39 o 
   7   1  18      146.43      149.14     10.84 o 
   8   1  18      149.32      147.64      8.59 o 
   9   1  18       52.39       50.54      5.94 o 
  10   1  18       68.52       85.19      7.58 o 
  11   1  18        2.60       -5.20      5.20 o 
   0   2  18      259.66      262.82     10.52 o 
   1   2  18        7.09        6.70      3.37 o 
   2   2  18       28.14       38.90      4.06 o 
   3   2  18       45.71       48.40      4.73 o 
   4   2  18      302.15      274.02     12.83 o 
   5   2  18       84.85       83.64      6.28 o 
   6   2  18       45.65       55.71      7.56 o 
   7   2  18        1.72        2.80      6.80 o 
   8   2  18       42.94       40.16      9.76 o 
   9   2  18       38.63       35.36      8.56 o 
  10   2  18        1.77        7.11      4.07 o 
   1   3  18       44.36       46.85      5.40 o 
   2   3  18        2.66        7.01      3.12 o 
   3   3  18      115.38      126.42      7.13 o 
   4   3  18       97.08      101.47      7.52 o 
   5   3  18      110.73      108.87      8.38 o 
   6   3  18      120.66      123.09     15.97 o 
   7   3  18        9.52       16.78      8.73 o 
   8   3  18       14.67       16.35      7.53 o 
   9   3  18        4.20       11.04      6.47 o 
  10   3  18        0.74        5.26      3.61 o 
   0   4  18       58.01       58.00     13.03 o 
   1   4  18      265.40      209.51     38.14 o 
   2   4  18        7.07        8.41      3.87 o 
   3   4  18       95.75       78.00      6.88 o 
   4   4  18        1.80       10.05     10.70 o 
   5   4  18        1.46        8.75      4.70 o 
   6   4  18       79.25       69.00     12.49 o 
   7   4  18      146.18      166.05     16.61 o 
   8   4  18        0.59        2.68      5.72 o 
   9   4  18        5.30       -5.45      5.45 o 
   1   5  18       44.60       32.06      7.56 o 
   2   5  18        0.77        1.68      5.24 o 
   3   5  18      315.29      302.59     13.27 o 
   4   5  18      123.39      136.07     10.89 o 
   5   5  18       47.86       41.45      9.40 o 
   6   5  18       14.93       16.58      4.70 o 
   7   5  18       28.39       20.75      6.99 o 
   8   5  18       75.40       80.42      9.87 o 
   0   6  18      257.40      195.62     21.09 o 
   1   6  18       38.98       36.69      7.99 o 
   2   6  18        1.26        3.83      3.75 o 
   3   6  18       10.24        5.57      6.90 o 
   4   6  18       26.47       31.79      9.54 o 
   5   6  18       39.94       39.37     10.84 o 
   6   6  18        7.62       -2.93      3.39 o 
   7   6  18       37.70       28.76      5.89 o 
   1   7  18       19.26       15.47      4.45 o 
   2   7  18        3.39       -2.25      6.55 o 
   3   7  18       15.75       13.03      6.39 o 
   4   7  18       75.82       59.28      9.03 o 
   5   7  18        2.65        2.94      4.48 o 
   1   1  19      130.53      136.75      6.93 o 
   2   1  19       33.35       32.18      5.81 o 
   3   1  19      313.11      333.48     13.63 o 
   4   1  19        5.01        6.42      8.45 o 
   5   1  19       29.14       20.34      4.25 o 
   6   1  19      110.51       99.30      9.25 o 
   7   1  19       76.28       90.76      9.22 o 
   8   1  19       37.16       33.41      6.02 o 
   9   1  19        0.82       14.75      5.36 o 
  10   1  19      107.24      102.50      7.66 o 
   0   2  19      855.06      835.07     19.03 o 
   1   2  19      462.49      467.33     17.40 o 
   2   2  19        8.37       10.54      3.28 o 
   3   2  19        0.75        1.03      3.03 o 
   4   2  19        0.75        1.94      3.38 o 
   5   2  19      440.34      456.77     14.00 o 
   6   2  19      213.54      229.90     21.76 o 
   7   2  19       29.00       35.50      9.84 o 
   8   2  19       31.15       39.89      9.70 o 
   9   2  19        3.31        4.72      5.46 o 
  10   2  19        8.06        1.72      6.24 o 
   1   3  19      261.15      245.16     11.31 o 
   2   3  19       49.19       45.05      4.83 o 
   3   3  19      268.29      279.61     10.82 o 
   4   3  19      445.02      431.09     15.29 o 
   5   3  19      128.76      132.76      8.99 o 
   6   3  19       14.24       17.33      8.50 o 
   7   3  19       55.73       62.28     11.75 o 
   8   3  19       47.70       27.29      6.99 o 
   9   3  19      178.69      200.15     15.49 o 
  10   3  19       78.97      101.12     15.69 o 
   0   4  19     1850.20     1645.75     59.73 o 
   1   4  19      586.05      524.28     28.38 o 
   2   4  19      173.87      191.60     13.86 o 
   3   4  19      246.12      220.97     11.60 o 
   4   4  19       33.98       29.56      7.08 o 
   5   4  19       75.87       97.94      9.71 o 
   6   4  19       36.00       59.84     10.86 o 
   7   4  19       10.11       18.61      7.18 o 
   8   4  19        1.49        3.17      5.36 o 
   9   4  19        1.36        4.99      4.72 o 
   1   5  19       23.10       12.14      6.64 o 
   2   5  19       27.70       28.70      8.24 o 
   3   5  19       70.09       63.85      7.62 o 
   4   5  19        2.38        4.95      3.86 o 
   5   5  19       34.68       38.92      6.19 o 
   6   5  19        7.98       17.96     12.25 o 
   7   5  19       40.90       40.87      8.03 o 
   8   5  19        4.68       13.03      5.35 o 
   0   6  19       30.91       17.89      8.83 o 
   1   6  19        5.68        3.13      5.58 o 
   2   6  19       98.65       89.56      7.31 o 
   3   6  19       13.97       13.59      7.83 o 
   4   6  19       32.48       28.32      6.20 o 
   5   6  19        6.32        7.86      8.05 o 
   6   6  19        8.28       10.07      3.26 o 
   1   7  19       11.15        7.90      4.44 o 
   2   7  19      129.83      108.77     13.00 o 
   3   7  19        8.77       11.05      6.68 o 
   4   7  19        1.87        5.51      5.39 o 
   0   0  20     4353.27     4657.40     80.34 o 
   1   0  20      380.88      409.11     17.25 o 
   2   0  20       42.20       39.79      6.45 o 
   3   0  20       59.56       61.77      9.64 o 
   4   0  20      413.54      414.54     21.68 o 
   5   0  20     1590.51     1559.83     44.65 o 
   6   0  20        1.41        1.89      5.89 o 
   7   0  20       53.00       42.36      9.86 o 
   8   0  20      210.70      214.23     12.60 o 
   9   0  20        1.87        8.35      4.62 o 
  10   0  20       12.73        9.33      6.58 o 
   1   1  20        4.52        8.43      3.32 o 
   2   1  20      338.24      330.27     16.91 o 
   3   1  20      140.06      138.27      8.44 o 
   4   1  20      670.90      636.28     30.19 o 
   5   1  20      410.05      410.48     13.71 o 
   6   1  20      132.66      118.12     10.62 o 
   7   1  20      320.26      340.59     16.63 o 
   8   1  20       30.39       33.28      6.95 o 
   9   1  20       84.40       81.63     11.70 o 
  10   1  20       33.79       32.41      7.45 o 
   0   2  20       70.44       65.16      6.26 o 
   1   2  20        0.88        1.51      3.11 o 
   2   2  20       30.69       28.89      4.64 o 
   3   2  20       93.20       87.12      7.58 o 
   4   2  20        1.57        5.75      8.11 o 
   5   2  20       37.69       35.95      5.32 o 
   6   2  20      134.29      130.53     10.83 o 
   7   2  20       34.35       36.80      9.51 o 
   8   2  20        3.66       10.83      7.33 o 
   9   2  20        0.05        3.65      4.68 o 
  10   2  20       12.37        7.10      3.70 o 
   1   3  20       17.72       18.29      5.21 o 
   2   3  20      260.25      273.50     10.85 o 
   3   3  20      396.80      380.49     13.37 o 
   4   3  20      202.64      202.88     13.92 o 
   5   3  20       92.03       79.48      7.46 o 
   6   3  20        6.65        4.14      7.35 o 
   7   3  20       19.60       17.79      7.03 o 
   8   3  20      103.73       99.61     12.59 o 
   9   3  20       17.44       27.57      6.92 o 
   0   4  20       43.63       39.89     11.10 o 
   1   4  20      418.30      410.32     21.65 o 
   2   4  20      104.22       95.51      8.18 o 
   3   4  20      336.35      335.47     14.33 o 
   4   4  20       74.98       67.96     11.01 o 
   5   4  20        3.71        7.16      4.49 o 
   6   4  20       79.80       76.27     12.00 o 
   7   4  20       23.89       23.01      8.13 o 
   8   4  20       14.56        5.33      5.17 o 
   9   4  20        6.60        9.64      4.24 o 
   1   5  20        1.75       -2.75      5.62 o 
   2   5  20      159.98      141.87     12.76 o 
   3   5  20      163.81      168.88      9.88 o 
   4   5  20       75.08       78.89      8.54 o 
   5   5  20       11.89       16.84      4.34 o 
   6   5  20        5.24        0.37      3.61 o 
   7   5  20       10.20       12.05      5.84 o 
   8   5  20      103.61      102.87      9.09 o 
   0   6  20      104.75      125.53     16.39 o 
   1   6  20       68.21       70.10      7.09 o 
   2   6  20       54.62       61.36      6.26 o 
   3   6  20        6.29       10.13      6.75 o 
   4   6  20       18.35       23.11      5.82 o 
   5   6  20       18.58       21.60      7.34 o 
   6   6  20      146.30      128.19     10.77 o 
   1   7  20       15.46       14.62      4.04 o 
   2   7  20       16.60        9.67      5.83 o 
   3   7  20       44.43       43.19      8.05 o 
   4   7  20       93.61       88.28      9.78 o 
   1   1  21       67.40       69.26      5.57 o 
   2   1  21        3.37        3.93      4.05 o 
   3   1  21      181.61      190.67     10.02 o 
   4   1  21      154.28      155.48      9.48 o 
   5   1  21        0.10        2.28      3.64 o 
   6   1  21       15.56       17.34      5.95 o 
   7   1  21        3.97        3.53      4.64 o 
   8   1  21        6.49        7.23      5.11 o 
   9   1  21       29.15       32.29      5.47 o 
  10   1  21       15.34       14.83      5.97 o 
   0   2  21      130.17      126.64      8.93 o 
   1   2  21      236.36      232.72      9.85 o 
   2   2  21      109.43      109.66      7.73 o 
   3   2  21        9.97        9.32      3.19 o 
   4   2  21      123.71      124.82      9.20 o 
   5   2  21      176.73      172.46     10.32 o 
   6   2  21       65.46       74.73      8.61 o 
   7   2  21      198.10      215.59     12.55 o 
   8   2  21        1.37        3.77      6.23 o 
   9   2  21       21.66       22.66      4.98 o 
  10   2  21        3.38       -1.39      4.41 o 
   1   3  21      107.90      113.15      8.61 o 
   2   3  21      426.55      432.96     17.49 o 
   3   3  21      356.97      385.25     13.25 o 
   4   3  21       66.22       69.89      7.47 o 
   5   3  21       20.41       17.05      5.07 o 
   6   3  21       17.07       20.49      8.35 o 
   7   3  21        0.22       -3.45      6.47 o 
   8   3  21       78.06       75.27     10.86 o 
   9   3  21      206.92      238.22     11.24 o 
   0   4  21      648.70      544.48     35.51 o 
   1   4  21      162.20      167.88     14.46 o 
   2   4  21        1.17        8.05      4.22 o 
   3   4  21        0.77       -3.88      3.88 o 
   4   4  21      217.42      183.36     12.92 o 
   5   4  21       77.69       94.33      9.30 o 
   6   4  21        0.24       12.16      7.00 o 
   7   4  21       43.59       36.28      8.90 o 
   8   4  21        4.82        4.46      5.11 o 
   1   5  21      124.53      102.13     11.50 o 
   2   5  21       68.67       56.11      8.56 o 
   3   5  21       69.61       60.53      7.98 o 
   4   5  21        1.20        3.02      3.95 o 
   5   5  21       39.71       54.21      6.53 o 
   6   5  21       27.13       25.38     11.67 o 
   7   5  21       23.91       30.53      7.08 o 
   0   6  21       82.99       87.95     13.91 o 
   1   6  21        3.91        0.19      4.55 o 
   2   6  21        1.04        1.79      4.08 o 
   3   6  21        0.30        8.35      7.46 o 
   4   6  21        5.43       18.91      7.72 o 
   5   6  21        6.71        4.75      5.75 o 
   1   7  21        2.53        2.82      3.04 o 
   2   7  21       22.50       29.97      7.12 o 
   3   7  21       46.53       36.20      7.18 o 
   0   0  22     1514.13     1498.76     49.41 o 
   1   0  22      815.78      838.11     26.25 o 
   2   0  22        1.81        3.31      6.51 o 
   3   0  22      685.96      673.77     33.98 o 
   4   0  22      110.76      107.44     14.48 o 
   5   0  22       49.65       47.16     10.67 o 
   6   0  22       23.08       32.89      9.46 o 
   7   0  22       12.61        5.12      5.94 o 
   8   0  22      308.11      300.88     20.29 o 
   9   0  22        0.50       -3.31      4.90 o 
   1   1  22      137.52      128.89      7.82 o 
   2   1  22      201.62      217.38     13.10 o 
   3   1  22       37.66       32.64      6.70 o 
   4   1  22       96.91       99.15      8.21 o 
   5   1  22       36.70       34.88      5.52 o 
   6   1  22        3.37       13.78      6.02 o 
   7   1  22       34.30       35.73      6.47 o 
   8   1  22       31.92       51.87      7.63 o 
   9   1  22       37.16       41.57      5.63 o 
   0   2  22       20.70       20.47      5.49 o 
   1   2  22       22.18       32.44      4.81 o 
   2   2  22      170.55      181.34      8.98 o 
   3   2  22       18.71       20.54      4.09 o 
   4   2  22      223.08      239.31     12.34 o 
   5   2  22        0.07        9.01      3.92 o 
   6   2  22        4.01        2.73      4.32 o 
   7   2  22        0.81        2.94      4.20 o 
   8   2  22        0.06       -0.70      5.63 o 
   9   2  22        1.02        5.19     10.22 o 
   1   3  22       10.96       11.80      4.56 o 
   2   3  22        0.04       -2.05      3.72 o 
   3   3  22       36.07       30.30      5.59 o 
   4   3  22        4.11        3.05      4.44 o 
   5   3  22        0.14        6.87      4.62 o 
   6   3  22       28.68       22.74      7.79 o 
   7   3  22       21.74       21.64      7.98 o 
   8   3  22       10.60       10.98      5.72 o 
   9   3  22        0.10        4.91      6.41 o 
   0   4  22      104.74       85.85     15.09 o 
   1   4  22       48.14       55.24      9.02 o 
   2   4  22      157.85      146.54      9.61 o 
   3   4  22        1.47        7.37      3.98 o 
   4   4  22        3.49        6.41      4.95 o 
   5   4  22      109.21      114.89      9.84 o 
   6   4  22      177.38      162.58     15.19 o 
   7   4  22        0.47        3.65      4.92 o 
   8   4  22        0.53       -0.75      4.82 o 
   1   5  22       23.34       24.98      6.72 o 
   2   5  22       37.79       37.39      7.33 o 
   3   5  22        8.10       15.58      5.79 o 
   4   5  22      141.79      134.24      9.49 o 
   5   5  22       33.29       33.56      5.32 o 
   6   5  22        0.24        0.43      3.23 o 
   7   5  22        8.92       11.00      4.74 o 
   0   6  22       18.24       22.91      7.71 o 
   1   6  22       19.05       18.66      4.41 o 
   2   6  22       92.26       90.84     13.16 o 
   3   6  22        2.02        1.48      4.04 o 
   4   6  22       27.85       34.64      8.20 o 
   5   6  22        4.10        2.70      4.19 o 
   1   7  22        7.46        8.20      4.15 o 
   2   7  22       24.17       19.66      5.60 o 
   1   1  23        3.84        3.81      5.14 o 
   2   1  23       65.05       76.38      7.33 o 
   3   1  23      154.62      176.27      9.18 o 
   4   1  23       57.92       62.92      7.02 o 
   5   1  23       52.81       53.35      6.32 o 
   6   1  23       11.39        2.14      4.67 o 
   7   1  23       98.65       95.36      9.11 o 
   8   1  23       23.35       24.00      4.04 o 
   9   1  23        8.70        7.76      3.48 o 
   0   2  23       28.22       19.01      5.46 o 
   1   2  23      297.28      313.07     15.05 o 
   2   2  23        0.24        0.23      3.68 o 
   3   2  23       24.53       23.03      4.22 o 
   4   2  23        3.46        5.24      4.39 o 
   5   2  23       75.17       85.86      7.56 o 
   6   2  23       32.17       35.74      6.83 o 
   7   2  23      104.78       89.74      8.42 o 
   8   2  23        7.35       15.03      6.35 o 
   9   2  23        0.30       -3.21      3.21 o 
   1   3  23      165.50      179.63     10.98 o 
   2   3  23       26.66       20.97      4.53 o 
   3   3  23      274.78      300.64     13.63 o 
   4   3  23       91.19       85.47      9.64 o 
   5   3  23        8.18       12.25      5.12 o 
   6   3  23        2.27        5.61      6.71 o 
   7   3  23       11.79       26.09      7.91 o 
   8   3  23       34.75       47.55      8.64 o 
   0   4  23        1.12       -6.76      6.76 o 
   1   4  23        2.47        5.93      6.92 o 
   2   4  23       38.38       45.84      7.72 o 
   3   4  23      218.38      217.52     11.16 o 
   4   4  23       30.57       44.02      7.19 o 
   5   4  23      139.81      158.55     11.87 o 
   6   4  23       14.86       19.14      7.10 o 
   7   4  23      109.15       98.74     10.96 o 
   8   4  23       29.13       34.91      5.90 o 
   1   5  23        2.90        3.85      4.75 o 
   2   5  23       73.92       65.30      8.17 o 
   3   5  23       29.92       42.76      7.22 o 
   4   5  23       47.70       45.11      5.68 o 
   5   5  23        1.20       -3.32      3.32 o 
   6   5  23        3.45        4.27      4.44 o 
   0   6  23       14.62       17.08      4.69 o 
   1   6  23        1.19        1.27      3.27 o 
   2   6  23        4.31        9.01      7.03 o 
   3   6  23        1.15        2.16      3.66 o 
   4   6  23       17.76       16.90      6.02 o 
   0   0  24        2.03       13.49      7.95 o 
   1   0  24       85.43       99.04     10.05 o 
   2   0  24      383.19      371.97     26.43 o 
   3   0  24      296.68      306.65     24.09 o 
   4   0  24       10.40        3.23      7.02 o 
   5   0  24      206.47      233.79     14.58 o 
   6   0  24      348.26      339.25     23.89 o 
   7   0  24      111.26      113.41     13.49 o 
   8   0  24       84.25       91.32     10.86 o 
   1   1  24       12.23        9.91      4.10 o 
   2   1  24      826.28      860.39     24.33 o 
   3   1  24       83.37       93.94      7.17 o 
   4   1  24        2.10        5.37      5.51 o 
   5   1  24       42.50       45.32      6.08 o 
   6   1  24        5.13        1.47      4.79 o 
   7   1  24        1.41       -1.48      4.31 o 
   8   1  24       15.96       20.80      5.10 o 
   9   1  24        0.67        8.48      4.37 o 
   0   2  24      168.73      166.45     12.70 o 
   1   2  24       30.73       32.44      5.14 o 
   2   2  24        7.54        9.85      3.92 o 
   3   2  24       53.57       51.26      5.71 o 
   4   2  24       78.80       79.18      7.79 o 
   5   2  24        0.59       -3.92      4.00 o 
   6   2  24        0.35        0.36      4.71 o 
   7   2  24        5.58        0.73      3.93 o 
   8   2  24       30.35       21.93      6.90 o 
   1   3  24       70.23       73.72      8.75 o 
   2   3  24        0.17        0.98      3.92 o 
   3   3  24        6.86        7.46      4.25 o 
   4   3  24        5.23        4.97      6.45 o 
   5   3  24       14.23        7.06      9.24 o 
   6   3  24        3.62        7.31      6.60 o 
   7   3  24        8.76        3.32      5.70 o 
   8   3  24        9.18        6.83      4.61 o 
   0   4  24        6.91       10.57      8.50 o 
   1   4  24        0.29        7.73      5.14 o 
   2   4  24       32.31       30.77      6.67 o 
   3   4  24       24.42       23.11      4.35 o 
   4   4  24        4.29        6.18      6.17 o 
   5   4  24       82.06       77.32      7.61 o 
   6   4  24      175.85      162.04     13.93 o 
   7   4  24       12.12       10.67      5.17 o 
   1   5  24        4.55        9.60      5.09 o 
   2   5  24      135.06      153.67     11.52 o 
   3   5  24        3.40        2.97      3.65 o 
   4   5  24      112.32      132.75     13.64 o 
   5   5  24        2.36        3.40      2.88 o 
   0   6  24      245.03      254.04     12.40 o 
   1   6  24        0.02        7.62      2.76 o 
   2   6  24        2.25        4.78      8.91 o 
   3   6  24        0.00        3.37      8.98 o 
   4   6  24       16.72       20.51      6.20 o 
   1   1  25        0.22        5.98      3.28 o 
   2   1  25        3.67       10.73      3.90 o 
   3   1  25      364.31      389.22     13.48 o 
   4   1  25       10.32       10.13      4.08 o 
   5   1  25        1.12        1.35      3.68 o 
   6   1  25        0.63       -0.97      4.77 o 
   7   1  25       56.62       55.92      6.89 o 
   8   1  25        3.52        4.17      3.33 o 
   0   2  25        0.04        9.42      4.92 o 
   1   2  25      293.94      300.93     14.09 o 
   2   2  25        0.38        1.51      4.67 o 
   3   2  25        0.31        1.32      3.29 o 
   4   2  25        0.58        7.19      4.30 o 
   5   2  25      299.83      313.17     13.31 o 
   6   2  25        0.81        1.89      4.45 o 
   7   2  25       55.22       60.16     10.30 o 
   8   2  25        1.36        7.11      3.49 o 
   1   3  25        7.63        9.08      5.88 o 
   2   3  25       79.43       78.26      7.69 o 
   3   3  25      497.74      521.78     17.29 o 
   4   3  25       40.15       44.20      7.08 o 
   5   3  25        6.10        6.26      4.25 o 
   6   3  25        0.69       -6.38      6.38 o 
   7   3  25       53.14       58.98      9.20 o 
   8   3  25        0.90        5.01      4.25 o 
   0   4  25        6.27       11.03      7.36 o 
   1   4  25       80.11       83.16      9.97 o 
   2   4  25        4.44        5.13      4.78 o 
   3   4  25        0.37        0.10      5.30 o 
   4   4  25        4.18        7.29      4.54 o 
   5   4  25       23.45       31.87      4.93 o 
   6   4  25        0.05       -2.18      4.50 o 
   7   4  25      158.06      178.52     11.83 o 
   1   5  25       29.76       30.44      6.35 o 
   2   5  25        0.02        0.86      3.84 o 
   3   5  25       38.40       38.49     12.31 o 
   4   5  25        0.87        7.48      5.58 o 
   5   5  25        0.87        4.97      4.95 o 
   0   6  25        4.99        7.74      3.74 o 
   1   6  25        4.43        5.62      2.94 o 
   2   6  25        0.38        1.53      3.15 o 
   3   6  25        2.36       -1.19      4.72 o 
   0   0  26      105.44      120.30     15.96 o 
   1   0  26        0.10       -8.72      8.72 o 
   2   0  26      292.37      281.16     23.74 o 
   3   0  26       10.99       11.55      5.57 o 
   4   0  26      269.52      307.87     16.87 o 
   5   0  26       51.36       58.04      7.35 o 
   6   0  26       43.99       49.72      9.98 o 
   7   0  26        7.53       18.26      7.16 o 
   8   0  26       12.63       14.38      5.44 o 
   1   1  26       14.65       12.64      4.98 o 
   2   1  26      560.77      592.65     16.79 o 
   3   1  26        0.35        4.10      3.53 o 
   4   1  26        1.05        2.22      4.10 o 
   5   1  26        7.29        6.65      3.73 o 
   6   1  26        1.45        3.72      5.75 o 
   7   1  26        0.08        2.03      8.01 o 
   8   1  26       32.58       33.47      6.85 o 
   0   2  26      171.06      166.51     12.64 o 
   1   2  26        0.20       -2.06      4.00 o 
   2   2  26       16.21       14.78      4.64 o 
   3   2  26        0.02       -3.70      3.70 o 
   4   2  26      131.14      123.80      9.07 o 
   5   2  26        4.81        1.27      4.43 o 
   6   2  26        0.51        4.76      4.34 o 
   7   2  26       12.49       20.10      7.08 o 
   8   2  26        4.32       17.91      5.82 o 
   1   3  26        0.29        8.20      5.21 o 
   2   3  26      194.03      197.34     10.80 o 
   3   3  26       45.38       55.47      6.31 o 
   4   3  26      176.64      172.26     12.10 o 
   5   3  26       10.89        9.18      4.18 o 
   6   3  26        2.77        0.75      5.56 o 
   7   3  26        6.42       13.78      5.62 o 
   0   4  26      161.23      144.47     17.07 o 
   1   4  26        1.34       -2.14      4.44 o 
   2   4  26        4.52       -4.55      4.71 o 
   3   4  26       18.55       23.77      4.15 o 
   4   4  26        5.91       10.76      4.03 o 
   5   4  26       13.04       13.87      3.48 o 
   6   4  26       62.55       74.40      8.77 o 
   1   5  26        9.07        4.91      3.92 o 
   2   5  26      101.01      104.67      8.49 o 
   3   5  26        0.16        8.66      3.43 o 
   4   5  26       73.02       57.46      7.91 o 
   0   6  26       82.43       84.74      9.90 o 
   1   6  26        0.01        0.36      2.81 o 
   2   6  26       14.95       10.84      4.76 o 
   1   1  27      318.06      333.85     12.79 o 
   2   1  27       12.83       17.21      4.24 o 
   3   1  27       30.63       28.82      4.49 o 
   4   1  27       40.89       44.28      6.24 o 
   5   1  27        8.89       10.17      3.66 o 
   6   1  27       37.89       36.73      6.35 o 
   7   1  27        1.18        8.58      3.99 o 
   0   2  27        6.71       28.13      8.39 o 
   1   2  27       69.03       66.68      7.41 o 
   2   2  27        3.65        1.75      3.77 o 
   3   2  27       21.81       21.92      4.95 o 
   4   2  27        5.66        4.50      3.71 o 
   5   2  27      116.11      128.86     12.01 o 
   6   2  27        1.71        6.85      5.41 o 
   7   2  27       79.51       64.44      8.94 o 
   1   3  27       25.99       31.93      7.09 o 
   2   3  27       36.35       33.41      5.29 o 
   3   3  27      113.01      125.80      8.10 o 
   4   3  27       35.08       36.74      6.45 o 
   5   3  27       44.38       39.63      5.59 o 
   6   3  27        2.11        3.82      5.19 o 
   7   3  27       34.69       31.42      6.01 o 
   0   4  27       12.33       15.91      8.26 o 
   1   4  27       21.29       21.35      5.75 o 
   2   4  27        0.89        1.84      3.81 o 
   3   4  27        1.02        3.92      3.51 o 
   4   4  27        8.95        7.05      3.36 o 
   5   4  27        3.24        7.23      4.44 o 
   1   5  27        0.30       11.14      4.19 o 
   2   5  27        1.00        9.19      3.86 o 
   3   5  27        0.42       10.02      4.77 o 
   1   0  28       46.22       51.73      7.90 o 
   2   0  28       30.19       34.47      8.65 o 
   3   0  28       32.07       30.81      5.07 o 
   4   0  28       23.50       28.52     10.26 o 
   5   0  28        0.22        1.33      4.98 o 
   6   0  28       48.94       57.86      9.22 o 
   7   0  28        2.04        6.31      5.28 o 
   1   1  28       23.47       21.52      5.09 o 
   2   1  28        2.05        1.70      3.33 o 
   3   1  28        0.79        2.21      2.95 o 
   4   1  28      113.77      116.26      8.39 o 
   5   1  28       87.95       97.75      6.11 o 
   6   1  28        6.17       11.66      4.38 o 
   7   1  28       33.69       25.91      6.86 o 
   0   2  28       31.42       34.59     10.24 o 
   1   2  28        2.12        7.32      4.30 o 
   2   2  28        9.27       10.38      4.03 o 
   3   2  28        2.74        7.22      3.55 o 
   4   2  28       24.55       17.06      7.33 o 
   5   2  28        8.06        6.33      3.91 o 
   6   2  28        4.70        3.98      4.80 o 
   7   2  28        0.83       -1.50      3.99 o 
   1   3  28        9.34        4.80      4.68 o 
   2   3  28        0.06        1.77      3.20 o 
   3   3  28        0.20       -3.44      3.44 o 
   4   3  28        0.55        3.67      3.97 o 
   5   3  28        5.74        4.86      3.14 o 
   6   3  28       21.89       11.42      5.39 o 
   0   4  28       38.80       42.89      9.07 o 
   1   4  28        5.43        1.03      4.56 o 
   2   4  28        3.71        2.58      8.33 o 
   3   4  28        3.90        5.30      5.74 o 
   4   4  28        5.08       11.04      4.81 o 
   1   5  28        7.17       12.97      4.12 o 
   2   5  28       19.09       33.30      6.64 o 
   1   1  29       81.45       87.35      7.63 o 
   2   1  29        5.88        8.04      5.40 o 
   3   1  29       14.94       16.81      3.50 o 
   4   1  29       36.94       34.50      4.32 o 
   5   1  29        0.29       -2.71      2.71 o 
   6   1  29        0.50        4.32      4.96 o 
   0   2  29       39.78       47.68     11.02 o 
   1   2  29      157.48      175.05      9.92 o 
   2   2  29        2.18        1.03      3.67 o 
   3   2  29       55.42       47.57     10.54 o 
   4   2  29       16.24       19.93      4.77 o 
   5   2  29       29.94       42.93      4.26 o 
   6   2  29        0.07       -5.17      5.17 o 
   1   3  29        2.01       -0.58      3.93 o 
   2   3  29       53.98       60.59      7.23 o 
   3   3  29      102.65       97.86      8.60 o 
   4   3  29        0.12       -1.21      3.23 o 
   5   3  29       15.96       19.83      5.45 o 
   0   4  29       68.21       90.05     11.59 o 
   1   4  29       29.16       33.64      5.50 o 
   2   4  29        0.42       -1.63      3.35 o 
   3   4  29        1.55        6.34      5.50 o 
   1   5  29        2.57       10.87      4.60 o 
   0   0  30      168.92      177.66     17.69 o 
   1   0  30       10.77       21.94      5.64 o 
   2   0  30        0.91        1.77      3.28 o 
   3   0  30       38.64       34.16      4.82 o 
   4   0  30        3.72        3.87      3.92 o 
   5   0  30      117.69      141.49      8.69 o 
   6   0  30       70.13       70.02      8.84 o 
   1   1  30        2.24        0.31      3.52 o 
   2   1  30       69.22       83.82      5.97 o 
   3   1  30       53.52       67.27      4.56 o 
   4   1  30       37.41       36.62      5.03 o 
   5   1  30        4.97        4.92      2.60 o 
   6   1  30        9.51       24.47      6.64 o 
   0   2  30      196.69      213.72     19.06 o 
   1   2  30        4.62        4.14      3.82 o 
   2   2  30       28.03       31.29      4.73 o 
   3   2  30        1.51       -0.30      3.44 o 
   4   2  30        2.23        9.98      3.16 o 
   5   2  30       10.81       16.78      5.76 o 
   1   3  30        2.99        6.31      4.18 o 
   2   3  30        0.08        5.43      3.86 o 
   3   3  30        5.91       13.01      3.87 o 
   4   3  30        0.05       -4.79      4.79 o 
   0   4  30       17.69       23.16      6.65 o 
   1   4  30        3.36       -0.30      4.48 o 
   2   4  30       11.59        3.24      4.32 o 
   1   1  31        1.82       -1.40      2.69 o 
   2   1  31       19.07       16.99      2.93 o 
   3   1  31       35.98       34.12      5.10 o 
   4   1  31       59.46       57.89      5.04 o 
   5   1  31        8.94       11.41      5.33 o 
   0   2  31       72.13       82.07     11.06 o 
   1   2  31       60.18       67.95      7.50 o 
   2   2  31        2.93        3.95      2.47 o 
   3   2  31        2.78        9.13      3.02 o 
   4   2  31        0.02        6.68      3.51 o 
   1   3  31       10.92       16.63      4.11 o 
   2   3  31       34.39       31.99      4.71 o 
   3   3  31       20.62       10.17      5.29 o 
   0   4  31       70.11       62.84      7.75 o 
   1   4  31        7.68        2.07      3.94 o 
   0   0  32       50.82       51.85      9.41 o 
   1   0  32        4.35        4.30      3.93 o 
   2   0  32       17.19       10.73      3.78 o 
   3   0  32       21.62       25.58      6.94 o 
   4   0  32       49.20       45.15      7.05 o 
   1   1  32       41.84       38.45      4.10 o 
   2   1  32       17.41       10.38      2.63 o 
   3   1  32        0.22       -3.45      3.45 o 
   0   2  32       48.19       57.52      6.08 o 
   1   2  32       12.18       14.49      2.94 o 
   2   2  32        0.72        4.23      2.26 o 
   3   2  32      107.32      112.14      7.52 o 
   1   3  32        0.00       -2.52      2.52 o 
   2   3  32        0.48       -1.70      3.64 o 
   1   1  33        0.13       -1.80      2.14 o 
   2   1  33       18.45       13.32      3.82 o 
   3   1  33        6.74        1.43      2.88 o 
   0   2  33        1.19       -0.09      2.74 o 
   1   2  33       10.01       13.47      3.77 o 
   2   2  33       11.47        7.30      4.39 o 
   0   0  34       17.50       18.10      5.13 o 
   1   0  34       64.59       78.86      8.59 o 
   1   1  34        6.39        1.87      3.73 o 
                                                 
